# Supplementary material for: IQGAP3 Is an Important Mediator of Skin Inflammatory Diseases
Source: Int J Mol Sci. 2024 Apr 21;25(8):4545. doi: 10.3390/ijms25084545 (PMC11050236; doi:10.3390/ijms25084545)
Supplement: Supplementary file 1 [file ijms-25-04545-s001.zip]

Archive with 2 entries (2 files):
- Supplementary file s1.xlsx
- Supplementary file s2_RNAseq_data.xlsx
