# Supplementary material for: IQGAP3 Is an Important Mediator of Skin Inflammatory Diseases
Source: Int J Mol Sci. 2024 Apr 21;25(8):4545. doi: 10.3390/ijms25084545 (PMC11050236; doi:10.3390/ijms25084545)
Supplement: Supplementary file 1 [file ijms-25-04545-s001.zip › Supplementary file s1.xlsx]

## Sheet: Лист1
	Supplementary data
	Table S1. SiRNA and shRNA oligonucleotide sequences.
	Name	Forward	Reverse
	siRNA1	5’AGAGACCACGGACAUCUAUGAdTdT3’	5’UCAUAGAUGUCCGUGGUCUCUdTdT3’
	siRNA2	5’AACGUCGGCUUUGUUAUCCAGdTdT3’	5’CUGGAUAACAAAGCCGACGUUdTdT3’
	siRNA3	5’AGUCAUCAAGAUCCAGGCUCAdTdT3’	5’UGAGCCUGGAUCUUGAUGACUdTdT3’
	siRNA1_scrambled	5’GGAUCCGCCAAAGUACGUUATdTdT3’	5’AUAACGUACUUUGGCGGAUCCdTdT3’
	siRNA2_scrambled	5'GAUUCGUUCCCAGUGGUAUCAdTdT3'	5'UGAUACCACUGGGAACGAAUCdTdT3'
	siRNA3_scrambled	5'GCCAUGCAGUACACGAUAUCAdTdT3'	5'UGAUAUCGUGUACUGCAUGGCdTdT3'
	shRNA_IQGAP3	5’CTAGCGCCAAAGTCAATGTCAACCTT	5’AATTCAAAAAGCCAAAGTCAATGTCAA
		CTCTACTAGTGAGAAGGTTGACATTGA	CCTTCTCACTAGTAGAGAAGGTTGACATT
		CTTTGGCTTTTTG3’	GACTTTGGCG3’
	Table S2. Primer and probe sequences.
	Gene	Forward primer	Reverse primer	Probe
	IQGAP3	5’GCAGAAACTAGAAGCATACCAACAC3’	5’CTCCATGAACTTGGTGGTTTTG3’	5’FAM-CCTGCTCCAGACTCAGCCCATCTACC-BHQ13’
	IQGAP1	5’AGGATGAATTTCCTGAAGAAACAA3’	5’CCGATCTTGATATGCCTTCTTCT3’	5’FAM-CCTGCCATCACCTGCATTCAGTCAC-BHQ13’
	B2M	5’GTGCTCGCGCTACTCTCTC3	5’TGTCGGATGGATGAAACCCAG3’	SYBR GREEN
	GusB	5’TGGTTGGAGAGCTCATTTGGA3’	5’CTCTCTCGCAAAAGGAACGC3’	SYBR GREEN
	GAPDH	TaqMan GAPDH Control Reagents (Thermo Scientific, Waltham, MA).
	FOSL1	5’CACCCTAGCCAATGTCTCC3’	5’CACCCTAGCCAATGTCTCC3’	5’FAM-CGCGATCAGAAGAAGTTGCTGGAGTTGGATGTGGGATCGCG-BHQ13’
	S100A8	5’GGGATGACCTGAAGAAATTGCTA3’	5’TGTTGATATCCAACTCTTTGAACCA3’	5’FAM-TCCTCAGTATATCAGGAAAAGGGTGC-BHQ13’
	Figure S1. Optimization of siRNA knockdown of IQGAP3. WT – wild type, siRNA1, siRNA2 and siRNA3 sequences are listed at table 1. The expression was evaluated using 2^-ddct method and normalization to 3 housekeeping genes (GAPDH, B2M, GusB) using geNorm. The listed values are the mean of 3 biological replicates +-sd.
	Figure S2. The comparison chart illustrating pathway enrichment of differentially expressed genes (DEGs) under cytokine stimulation, indicating the percentage of DEGs within each pathway relative to all DEGs
	Figure S3. The comparison chart illustrating the differences in the percentages of DEGs enriching pathways between the HaCaT_sh and HaCaT_ctrl cell lines, with statistical significance (p-value ≤ 0.05).
