# Supplementary material for: IQGAP3 Is an Important Mediator of Skin Inflammatory Diseases
Source: Int J Mol Sci. 2024 Apr 21;25(8):4545. doi: 10.3390/ijms25084545 (PMC11050236; doi:10.3390/ijms25084545)
Supplement: Supplementary file 1 [file ijms-25-04545-s001.zip › Supplementary file s2_RNAseq_data.xlsx]

## Sheet: Sh vs Ctrl
ensemble_id	logFC	logCPM	PValue	FDR	gene_name	type	chr	start	end	strand
ENSG00000266976	-6.72847	4.2866	1.48713759398215e-321	6.80068021728038e-318	AC079466.1	lincRNA	19	29097595	29106136	+
ENSG00000231890	-1.01507	0.0613349	0.00569158	0.0104964	AC093391.2	antisense	2	136742746	136779888	+
ENSG00000169083	1.2315	-0.0267978	0.00565632	0.0104356	AR	protein_coding	X	66764465	66950461	+
ENSG00000143450	-1.01886	-0.172632	0.00549411	0.0101609	OAZ3	protein_coding	1	151735445	151743808	+
ENSG00000106025	-9.3765	1.44543	1.63778e-68	1.93696e-66	TSPAN12	protein_coding	7	120427376	120498456	-
ENSG00000170085	-9.24449	1.31369	4.41944e-53	2.87347e-51	SIMC1	protein_coding	5	175665365	175772994	+
ENSG00000154654	-9.02575	1.11158	8.55756e-56	6.31189e-54	NCAM2	protein_coding	21	22370633	22915650	+
ENSG00000147202	-7.92952	0.104694	8.16223e-27	1.5235e-25	DIAPH2	protein_coding	X	95939662	96859996	+
ENSG00000147255	-7.66558	-0.122808	1.48415e-18	1.58206e-17	IGSF1	protein_coding	X	130407480	130533677	-
ENSG00000167613	-7.57869	-0.190572	3.81704e-18	3.92548e-17	LAIR1	protein_coding	19	54865362	54882165	-
ENSG00000180347	-7.53105	-0.24225	1.78586e-20	2.17974e-19	CCDC129	protein_coding	7	31553704	31698334	+
ENSG00000096006	-6.34075	2.47876	4.13792e-127	2.27072e-124	CRISP3	protein_coding	6	49695097	49712150	-
ENSG00000253953	-6.24655	1.49959	2.03774e-66	2.21871e-64	PCDHGB4	protein_coding	5	140767452	140892546	+
ENSG00000130600	-5.97709	4.60794	0	0	H19	processed_transcript	11	2016406	2022700	-
ENSG00000164309	-5.73636	2.44046	9.25889e-120	4.53653e-117	CMYA5	protein_coding	5	78985700	79096063	+
ENSG00000260432	-5.65646	-0.224641	6.8088e-19	7.41348e-18	RP11-297M9.2	lincRNA	16	9847272	9851895	-
ENSG00000196632	-5.57629	0.406368	7.5542e-30	1.68788e-28	WNK3	protein_coding	X	54219256	54385075	-
ENSG00000172548	-5.51062	1.88912	3.67727e-77	5.59599e-75	NIPAL4	protein_coding	5	156887027	156901725	+
ENSG00000007062	-5.49084	0.793516	1.56295e-35	4.67148e-34	PROM1	protein_coding	4	15964699	16086001	-
ENSG00000148735	-5.43773	1.61739	7.07418e-67	7.8903e-65	PLEKHS1	protein_coding	10	115511213	115543188	+
ENSG00000029534	-5.42799	0.739536	1.57808e-35	4.70644e-34	ANK1	protein_coding	8	41510739	41754280	-
ENSG00000173068	-5.11511	0.801988	4.06093e-34	1.13698e-32	BNC2	protein_coding	9	16409501	16870841	-
ENSG00000183454	-5.09152	1.06134	3.33516e-44	1.47597e-42	GRIN2A	protein_coding	16	9852376	10276611	-
ENSG00000126970	-5.04311	-0.0586343	8.29584e-20	9.67777e-19	ZC4H2	protein_coding	X	64136250	64254593	-
ENSG00000221890	-4.86474	3.12392	7.33905e-153	5.92261e-150	NPTXR	protein_coding	22	39214457	39239987	-
ENSG00000133107	-4.71148	1.47784	2.00755e-40	7.48413e-39	TRPC4	protein_coding	13	38210773	38444562	-
ENSG00000253873	-4.68024	1.11787	1.52155e-41	6.01561e-40	PCDHGA11	protein_coding	5	140800762	140891835	+
ENSG00000124102	-4.6576	2.97932	1.43959e-142	8.97717e-140	PI3	protein_coding	20	43803517	43805185	+
ENSG00000228594	-4.61989	-0.411862	7.66655e-15	5.96582e-14	C1orf233	protein_coding	1	1533392	1535476	-
ENSG00000128833	-4.46235	3.26114	6.605e-166	6.04094e-163	MYO5C	protein_coding	15	52484519	52587995	-
ENSG00000157404	-4.44402	2.08402	8.03481e-75	1.17265e-72	KIT	protein_coding	4	55524085	55606881	+
ENSG00000182636	-4.29698	-0.242418	6.39283e-16	5.48832e-15	NDN	protein_coding	15	23930565	23932450	-
ENSG00000187908	-4.22549	2.57334	8.78537e-90	1.94398e-87	DMBT1	protein_coding	10	124320181	124403252	+
ENSG00000064763	-4.16339	-0.0273886	2.20321e-18	2.31085e-17	FAR2	protein_coding	12	29302036	29493913	+
ENSG00000134070	-4.13805	-0.372196	5.47307e-14	3.95392e-13	IRAK2	protein_coding	3	10206549	10285427	+
ENSG00000069764	-4.10323	0.186107	4.11838e-21	5.32016e-20	PLA2G10	protein_coding	16	14766405	14788526	-
ENSG00000172824	-4.09728	0.766571	1.75855e-31	4.24746e-30	CES4A	protein_coding	16	67022492	67043661	+
ENSG00000196405	-3.88851	0.417567	1.58205e-22	2.27985e-21	EVL	protein_coding	14	100437786	100610573	+
ENSG00000105141	-3.63982	0.37232	5.59739e-21	7.11023e-20	CASP14	protein_coding	19	15160195	15169104	+
ENSG00000188921	-3.63315	2.59576	2.47185e-94	5.94935e-92	PTPLAD2	protein_coding	9	20995306	21031635	-
ENSG00000178202	-3.53718	4.19504	1.19276e-232	3.27268e-229	KDELC2	protein_coding	11	108342832	108369159	-
ENSG00000189369	-3.53238	1.26272	5.22205e-36	1.61719e-34	GSPT2	protein_coding	X	51486481	51489324	+
ENSG00000113578	-3.50006	0.973062	1.46191e-29	3.21925e-28	FGF1	protein_coding	5	141971743	142077617	-
ENSG00000198910	-3.48811	-0.315496	2.24911e-12	1.37564e-11	L1CAM	protein_coding	X	153126969	153174677	-
ENSG00000260604	-3.44454	-0.138788	3.7319e-14	2.7511e-13	RP1-140K8.5	lincRNA	6	3905144	3912213	-
ENSG00000273477	-3.40559	0.324921	9.53435e-19	1.02751e-17	RP11-196O16.1	lincRNA	7	16127152	16129275	-
ENSG00000234840	-3.22074	-0.314907	1.73694e-11	9.56993e-11	RP11-399D6.2	lincRNA	9	22646199	22824212	+
ENSG00000113389	-3.21234	-0.139261	3.04295e-13	2.04639e-12	NPR3	protein_coding	5	32689176	32791819	+
ENSG00000165716	-3.16818	0.948805	3.0051e-26	5.42461e-25	FAM69B	protein_coding	9	139607022	139618502	+
ENSG00000165140	-3.12017	5.80226	0	0	FBP1	protein_coding	9	97365415	97402531	-
ENSG00000182389	-3.11146	1.70846	6.56794e-34	1.80572e-32	CACNB4	protein_coding	2	152689290	152955593	-
ENSG00000177679	-3.11135	2.45672	2.37092e-62	2.29061e-60	SRRM3	protein_coding	7	75831216	75916605	+
ENSG00000198768	-3.10174	0.325555	1.93332e-16	1.73581e-15	APCDD1L	protein_coding	20	57034157	57090187	-
ENSG00000164484	-3.06428	0.694521	3.89368e-19	4.30785e-18	TMEM200A	protein_coding	6	130686879	130764208	+
ENSG00000124785	-3.05106	0.395628	4.18272e-17	3.92763e-16	NRN1	protein_coding	6	5998232	6007200	-
ENSG00000102837	-3.0474	8.69143	4.02298e-179	4.59927e-176	OLFM4	protein_coding	13	53602894	53626192	+
ENSG00000179242	-3.04185	3.30257	1.21062e-93	2.86353e-91	CDH4	protein_coding	20	59827482	60515673	+
ENSG00000132139	-3.02773	2.41011	1.37085e-51	8.5098e-50	GAS2L2	protein_coding	17	34071530	34079897	-
ENSG00000248079	-3.00271	1.86125	2.6279e-46	1.31577e-44	DPH6-AS1	lincRNA	15	35838396	36151202	+
ENSG00000132879	-2.99013	0.118352	1.97754e-14	1.48251e-13	FBXO44	protein_coding	1	11714432	11723384	+
ENSG00000184160	-2.98448	1.30738	8.01899e-30	1.78592e-28	ADRA2C	protein_coding	4	3768075	3770251	+
ENSG00000185640	-2.97575	0.104985	2.71213e-13	1.83199e-12	KRT79	protein_coding	12	53215194	53228079	-
ENSG00000225302	-2.96121	0.324652	1.57251e-16	1.41567e-15	RP11-539I5.1	antisense	10	118592512	118609716	-
ENSG00000011465	-2.93667	6.89434	6.08704e-74	8.69876e-72	DCN	protein_coding	12	91539025	91576900	-
ENSG00000145147	-2.86868	0.53665	1.34546e-17	1.31376e-16	SLIT2	protein_coding	4	20254883	20622184	+
ENSG00000170122	-2.82633	-0.277962	2.07516e-10	1.03675e-09	FOXD4	protein_coding	9	116237	118417	-
ENSG00000184809	-2.80474	0.861188	3.85309e-21	4.99628e-20	C21orf88	protein_coding	21	40969074	40984748	-
ENSG00000065989	-2.79753	1.15276	1.06652e-27	2.08725e-26	PDE4A	protein_coding	19	10527449	10580305	+
ENSG00000154736	-2.783	-0.0427667	5.18282e-12	3.04597e-11	ADAMTS5	protein_coding	21	28290231	28338832	-
ENSG00000215458	-2.74768	0.0474018	2.33394e-12	1.42435e-11	AP001053.11	antisense	21	45225639	45232448	-
ENSG00000269516	-2.73444	1.25115	4.81825e-24	7.6595e-23	CYP4F23P	pseudogene	19	15674885	15695520	+
ENSG00000204103	-2.73116	1.43028	1.45305e-27	2.82757e-26	MAFB	protein_coding	20	39314488	39317880	-
ENSG00000164627	-2.72934	0.336462	6.28533e-15	4.92171e-14	KIF6	protein_coding	6	39297766	39693181	-
ENSG00000092929	-2.69701	4.59605	9.19382e-183	1.2613e-179	UNC13D	protein_coding	17	73823306	73840798	-
ENSG00000103723	-2.67926	0.384013	1.45495e-14	1.10401e-13	AP3B2	protein_coding	15	83328033	83378666	-
ENSG00000163209	-2.64409	3.22917	5.01501e-89	1.05848e-86	SPRR3	protein_coding	1	152974223	152976332	+
ENSG00000105894	-2.64153	0.440042	9.78734e-12	5.57379e-11	PTN	protein_coding	7	136912088	137028611	-
ENSG00000159212	-2.61149	1.05439	2.27909e-21	3.00932e-20	CLIC6	protein_coding	21	36041688	36090525	+
ENSG00000214960	-2.58847	1.6554	3.82222e-31	9.15132e-30	ISPD	protein_coding	7	16130817	16460947	-
ENSG00000196747	-2.58561	0.980156	9.32407e-22	1.26525e-20	HIST1H2AI	protein_coding	6	27775899	27776429	+
ENSG00000152402	-2.5673	0.965013	4.65206e-21	5.99264e-20	GUCY1A2	protein_coding	11	106544738	106889250	-
ENSG00000145526	-2.5544	1.19955	1.30583e-21	1.7529e-20	CDH18	protein_coding	5	19473060	20575982	-
ENSG00000240040	-2.54552	-0.105968	3.80946e-10	1.84216e-09	AC096579.13	processed_transcript	2	89109984	89161075	-
ENSG00000121653	-2.53848	2.79912	1.47022e-48	7.84826e-47	MAPK8IP1	protein_coding	11	45907202	45928016	+
ENSG00000267414	-2.53375	0.349324	7.49263e-11	3.90396e-10	RP11-456K23.1	lincRNA	18	42256892	42259682	-
ENSG00000181754	-2.52052	0.494831	2.07e-15	1.69139e-14	AMIGO1	protein_coding	1	110046797	110052360	-
ENSG00000143452	-2.51753	1.78405	8.138e-35	2.34057e-33	HORMAD1	protein_coding	1	150670536	150693364	-
ENSG00000114923	-2.50886	2.29002	3.16243e-41	1.22558e-39	SLC4A3	protein_coding	2	220492049	220506702	+
ENSG00000224078	-2.50347	2.40445	8.00567e-50	4.59539e-48	SNHG14	processed_transcript	15	25223730	25664609	+
ENSG00000168824	-2.48258	-0.392238	3.49457e-08	1.35929e-07	NSG1	protein_coding	4	4349867	4420785	+
ENSG00000041982	-2.47447	2.14678	1.07539e-15	9.01241e-15	TNC	protein_coding	9	117782806	117880536	-
ENSG00000127831	-2.47281	0.776455	2.22688e-16	1.99547e-15	VIL1	protein_coding	2	219283815	219318018	+
ENSG00000198483	-2.45656	1.36704	1.83057e-24	2.98899e-23	ANKRD35	protein_coding	1	145549230	145568526	+
ENSG00000183778	-2.45279	4.2221	9.47361e-135	5.41535e-132	B3GALT5	protein_coding	21	40928369	41045064	+
ENSG00000260852	-2.44085	1.66055	2.63823e-29	5.71782e-28	FBXL19-AS1	antisense	16	30930640	30934590	-
ENSG00000143318	-2.42364	0.845383	4.16922e-13	2.76317e-12	CASQ1	protein_coding	1	160160285	160171676	+
ENSG00000162636	-2.41975	4.95786	2.65764e-184	4.05113e-181	FAM102B	protein_coding	1	109102711	109187522	+
ENSG00000090920	-2.41507	0.263252	1.18933e-11	6.70904e-11	FCGBP	protein_coding	19	40353963	40440533	-
ENSG00000150625	-2.41118	0.547027	4.13303e-15	3.27752e-14	GPM6A	protein_coding	4	176554085	176923815	-
ENSG00000273382	-2.41111	0.262821	9.48924e-11	4.89226e-10	RP5-1065J22.8	antisense	1	109630593	109633480	-
ENSG00000171766	-2.40695	2.26445	1.01336e-37	3.40741e-36	GATM	protein_coding	15	45653322	45694525	-
ENSG00000237683	-2.39037	0.0762036	1.04163e-10	5.34809e-10	AL627309.1	protein_coding	1	134901	139379	-
ENSG00000261040	-2.38822	0.774438	3.87825e-14	2.84827e-13	CTD-2319I12.1	processed_transcript	17	58160927	58169246	-
ENSG00000186526	-2.38782	1.15276	1.7001e-22	2.44226e-21	CYP4F8	processed_transcript	19	15726029	15741448	+
ENSG00000180787	-2.38275	2.65613	2.36801e-58	1.93373e-56	ZFP3	protein_coding	17	4981543	4999669	+
ENSG00000177694	-2.38137	2.74201	6.42242e-55	4.61305e-53	NAALADL2	protein_coding	3	174156363	175523428	+
ENSG00000134198	-2.36981	2.50619	4.77657e-33	1.24109e-31	TSPAN2	protein_coding	1	115590632	115632121	-
ENSG00000166446	-2.3697	0.0617398	8.8614e-10	4.09187e-09	CDYL2	protein_coding	16	80631803	80838226	-
ENSG00000198502	-2.36762	2.33116	2.3569e-34	6.70835e-33	HLA-DRB5	protein_coding	6	32485120	32498064	-
ENSG00000074181	-2.36693	3.69313	5.99522e-104	2.00606e-101	NOTCH3	protein_coding	19	15270444	15311792	-
ENSG00000095739	-2.36297	2.99257	1.96925e-53	1.32432e-51	BAMBI	protein_coding	10	28966271	28971868	+
ENSG00000233041	-2.36019	2.12486	5.29553e-32	1.3043e-30	PHGR1	protein_coding	15	40643234	40648635	+
ENSG00000241322	-2.33718	2.14931	8.68356e-42	3.49354e-40	CDRT1	protein_coding	17	15468798	15522826	-
ENSG00000013619	-2.33473	-0.260106	2.1243e-08	8.47929e-08	MAMLD1	protein_coding	X	149529689	149682448	+
ENSG00000183044	-2.33387	5.20992	4.22e-177	4.4534e-174	ABAT	protein_coding	16	8768422	8878432	+
ENSG00000259456	-2.32796	0.877507	6.76671e-18	6.74165e-17	RP5-914P20.5	antisense	20	49547521	49561671	+
ENSG00000163364	-2.30814	0.957428	1.52235e-18	1.61775e-17	LINC01116	lincRNA	2	177494317	177502659	-
ENSG00000103485	-2.302	0.526822	1.33728e-13	9.3128e-13	QPRT	protein_coding	16	29674600	29710020	+
ENSG00000236256	-2.29849	0.46222	2.41293e-12	1.47124e-11	DIAPH2-AS1	antisense	X	96686285	96897588	-
ENSG00000167216	-2.2782	0.159504	1.21349e-10	6.20033e-10	KATNAL2	protein_coding	18	44497455	44627658	+
ENSG00000196542	-2.26675	3.57628	1.90372e-49	1.07037e-47	SPTSSB	protein_coding	3	161062580	161090668	-
ENSG00000233251	-2.2662	4.38197	3.05138e-97	8.37237e-95	AC007743.1	antisense	2	56400669	56412905	-
ENSG00000227372	-2.26544	3.01337	2.31167e-55	1.67798e-53	TP73-AS1	antisense	1	3652548	3663900	-
ENSG00000173320	-2.26407	0.22581	6.47736e-11	3.38396e-10	STOX2	protein_coding	4	184774584	184944679	+
ENSG00000185008	-2.25951	1.3193	3.87144e-22	5.42515e-21	ROBO2	protein_coding	3	75955846	77699115	+
ENSG00000154930	-2.25035	3.46848	4.11456e-82	7.23688e-80	ACSS1	protein_coding	20	24986868	25039616	-
ENSG00000131781	-2.23975	0.417764	1.03162e-11	5.86036e-11	FMO5	protein_coding	1	146646930	146714700	-
ENSG00000168702	-2.23885	0.758167	4.50909e-15	3.56954e-14	LRP1B	protein_coding	2	140988992	142889270	-
ENSG00000103056	-2.23545	2.94633	7.54805e-53	4.86159e-51	SMPD3	protein_coding	16	68392231	68482591	-
ENSG00000125999	-2.22644	5.64689	2.85265e-84	5.28858e-82	BPIFB1	protein_coding	20	31861286	31897684	+
ENSG00000158406	-2.22206	2.71724	2.17707e-45	1.01245e-43	HIST1H4H	protein_coding	6	26281283	26285762	-
ENSG00000235741	-2.21256	1.01764	2.64606e-16	2.35417e-15	RP5-866L20.1	lincRNA	1	54982085	54982932	-
ENSG00000083782	-2.20901	0.577076	3.14183e-12	1.8913e-11	EPYC	protein_coding	12	91357456	91398803	-
ENSG00000173918	-2.20449	0.104746	9.00338e-10	4.15324e-09	C1QTNF1	protein_coding	17	77018896	77045870	+
ENSG00000177283	-2.19267	0.172839	7.89714e-10	3.67631e-09	FZD8	protein_coding	10	35927177	35930362	-
ENSG00000257038	-2.19243	0.172866	6.60597e-10	3.10687e-09	RP11-800A3.7	antisense	11	73018280	73020406	-
ENSG00000148600	-2.19131	0.172976	7.34473e-10	3.43782e-09	CDHR1	protein_coding	10	85954410	85979377	+
ENSG00000164125	-2.1853	0.372764	1.28009e-10	6.51633e-10	FAM198B	protein_coding	4	159045626	159094470	-
ENSG00000134533	-2.18373	-0.0743604	1.98827e-08	7.96451e-08	RERG	protein_coding	12	15260717	15501609	-
ENSG00000248429	-2.18284	0.0903484	1.28154e-09	5.80054e-09	RP11-597D13.9	antisense	4	159091904	159124029	+
ENSG00000197565	-2.18015	3.0988	2.24658e-50	1.32278e-48	COL4A6	protein_coding	X	107386780	107682727	-
ENSG00000114405	-2.17264	2.13504	1.75504e-35	5.21157e-34	C3orf14	protein_coding	3	62304648	62321888	+
ENSG00000185070	-2.16408	4.78596	2.79203e-107	1.03524e-104	FLRT2	protein_coding	14	85996488	86095034	+
ENSG00000180066	-2.16316	0.0760128	1.89062e-09	8.43494e-09	C10orf91	protein_coding	10	134257831	134262912	+
ENSG00000068615	-2.16248	1.87779	2.61056e-26	4.75621e-25	REEP1	protein_coding	2	86441116	86565206	-
ENSG00000087128	-2.15907	3.97061	2.9133e-55	2.10355e-53	TMPRSS11E	protein_coding	4	69313167	69363322	+
ENSG00000151240	-2.15539	0.146101	2.00259e-09	8.90265e-09	DIP2C	protein_coding	10	320130	735683	-
ENSG00000167178	-2.14923	1.42886	2.18559e-19	2.46175e-18	ISLR2	protein_coding	15	74392652	74430881	+
ENSG00000167768	-2.14828	3.93565	2.00831e-30	4.63059e-29	KRT1	protein_coding	12	53068520	53074191	-
ENSG00000167653	-2.14456	3.58793	4.61607e-78	7.19635e-76	PSCA	protein_coding	8	143751726	143764142	+
ENSG00000165072	-2.14342	2.58905	1.70792e-35	5.08262e-34	MAMDC2	protein_coding	9	72658497	72841886	+
ENSG00000198846	-2.13603	-0.296553	3.20791e-07	1.12498e-06	TOX	protein_coding	8	59717977	60031767	-
ENSG00000272682	-2.1227	-0.207395	3.92437e-07	1.36024e-06	AC004471.10	lincRNA	22	19111822	19115962	-
ENSG00000096060	-2.11753	0.324911	7.25694e-11	3.78404e-10	FKBP5	protein_coding	6	35541362	35696360	-
ENSG00000125266	-2.11372	6.03433	3.51992e-174	3.44927e-171	EFNB2	protein_coding	13	107142079	107187462	-
ENSG00000155265	-2.11233	2.45474	4.69327e-30	1.0538e-28	GOLGA7B	protein_coding	10	99609996	99631337	+
ENSG00000166033	-2.11094	1.86414	2.281e-26	4.18357e-25	HTRA1	protein_coding	10	124221041	124274424	+
ENSG00000172243	-2.10351	0.494935	6.1485e-12	3.56816e-11	CLEC7A	protein_coding	12	10269376	10282857	-
ENSG00000158486	-2.07712	1.37191	1.40379e-20	1.7255e-19	DNAH3	protein_coding	16	20944433	21170762	-
ENSG00000170214	-2.06525	0.406985	2.55827e-10	1.26567e-09	ADRA1B	protein_coding	5	159343790	159399551	+
ENSG00000234432	-2.05693	0.894301	5.64009e-14	4.07245e-13	RP11-1275H24.1	lincRNA	7	5465908	5468558	-
ENSG00000110375	-2.05555	3.21367	6.69446e-50	3.85888e-48	UPK2	protein_coding	11	118795873	118829269	+
ENSG00000127507	-2.02432	1.96067	4.89792e-26	8.73792e-25	EMR2	protein_coding	19	14843205	14889353	-
ENSG00000166963	-2.02205	-0.18959	3.24702e-07	1.13841e-06	MAP1A	protein_coding	15	43803156	43823818	+
ENSG00000184564	-2.00967	4.79864	2.36074e-58	1.93373e-56	SLITRK6	protein_coding	13	86366925	86373623	-
ENSG00000087916	-2.00849	2.21792	6.22241e-29	1.31129e-27	SLC6A14	protein_coding	X	115567790	115592625	+
ENSG00000203813	-2.00786	2.21469	2.53792e-21	3.33504e-20	HIST1H3H	protein_coding	6	27777842	27778314	+
ENSG00000259826	-1.99811	0.300777	6.51058e-10	3.06621e-09	RP11-467D6.1	antisense	7	39987121	39989354	-
ENSG00000154227	-1.9919	3.23003	8.87672e-61	7.80639e-59	CERS3	protein_coding	15	100940600	101085200	-
ENSG00000105088	-1.98944	1.27511	6.28203e-16	5.40672e-15	OLFM2	protein_coding	19	9964394	10047228	-
ENSG00000165621	-1.98883	1.65518	3.81827e-19	4.23467e-18	OXGR1	protein_coding	13	97637973	97646984	-
ENSG00000145198	-1.98402	0.462219	9.83212e-11	5.06332e-10	VWA5B2	protein_coding	3	183948217	183960117	+
ENSG00000254363	-1.98218	1.03321	4.13393e-12	2.45619e-11	CTB-131B5.5	processed_transcript	5	139536904	139552636	+
ENSG00000073910	-1.96864	0.987498	1.06812e-14	8.20011e-14	FRY	protein_coding	13	32605437	32870794	+
ENSG00000230606	-1.95787	0.941445	4.06247e-14	2.96926e-13	AC159540.1	lincRNA	2	98081083	98099107	-
ENSG00000160870	-1.94903	-0.155886	4.23489e-07	1.46086e-06	CYP3A7	protein_coding	7	99302660	99332819	-
ENSG00000154319	-1.94693	0.971921	4.44669e-14	3.24145e-13	FAM167A	protein_coding	8	11278972	11332224	-
ENSG00000143546	-1.94217	2.32661	5.7629e-24	9.11894e-23	S100A8	protein_coding	1	153362508	153363664	-
ENSG00000213412	-1.93971	6.19332	1.56702e-148	1.13147e-145	HNRNPA1P33	pseudogene	10	47133338	47133898	-
ENSG00000171931	-1.93168	-0.012495	2.53654e-07	9.02224e-07	FBXW10	protein_coding	17	18647326	18682662	+
ENSG00000217275	-1.92234	0.361054	4.88757e-09	2.09212e-08	RP1-34B20.4	pseudogene	6	26202384	26202882	+
ENSG00000124212	-1.92201	0.66559	1.69999e-11	9.37009e-11	PTGIS	protein_coding	20	48120411	48184683	-
ENSG00000183496	-1.91691	0.567775	4.50238e-11	2.38119e-10	MEX3B	protein_coding	15	82334119	82338482	-
ENSG00000180190	-1.91666	2.97421	5.7283e-50	3.31589e-48	TDRP	protein_coding	8	439803	495781	-
ENSG00000187990	-1.91639	1.21885	2.84638e-16	2.52747e-15	HIST1H2BG	protein_coding	6	26216428	26216872	-
ENSG00000137486	-1.91147	4.07361	2.98635e-92	6.94402e-90	ARRB1	protein_coding	11	74975226	75062873	-
ENSG00000140323	-1.91119	2.33465	3.58378e-29	7.64632e-28	DISP2	protein_coding	15	40650436	40663257	+
ENSG00000106066	-1.90964	0.0467059	1.41416e-06	4.56382e-06	CPVL	protein_coding	7	29034847	29235067	-
ENSG00000174469	-1.90698	3.40918	7.59915e-38	2.58051e-36	CNTNAP2	protein_coding	7	145813453	148118090	+
ENSG00000261888	-1.9066	0.784515	2.21036e-12	1.35375e-11	AC144831.1	lincRNA	17	81061205	81063860	+
ENSG00000153823	-1.90636	1.15193	1.59194e-13	1.09969e-12	PID1	protein_coding	2	229715242	230136001	-
ENSG00000149564	-1.90558	0.748768	8.0184e-09	3.35584e-08	ESAM	protein_coding	11	124622026	124632186	-
ENSG00000160188	-1.9051	2.37534	6.33126e-35	1.83246e-33	RSPH1	protein_coding	21	43892596	43916464	-
ENSG00000105613	-1.90509	0.607394	6.38176e-11	3.33911e-10	MAST1	protein_coding	19	12944765	12985765	+
ENSG00000125848	-1.90494	3.45777	2.18207e-56	1.67239e-54	FLRT3	protein_coding	20	14303634	14318262	-
ENSG00000067798	-1.90311	0.739541	5.41223e-12	3.17309e-11	NAV3	protein_coding	12	78224685	78606790	+
ENSG00000164761	-1.90295	0.901643	7.25029e-13	4.68079e-12	TNFRSF11B	protein_coding	8	119935796	119964439	-
ENSG00000260804	-1.90081	2.42542	2.89739e-34	8.19573e-33	RP11-566E18.3	lincRNA	2	217081768	217084915	+
ENSG00000087258	-1.89976	2.25661	4.81072e-31	1.1458e-29	GNAO1	protein_coding	16	56225302	56391356	+
ENSG00000268798	-1.89489	0.0328525	2.35529e-07	8.41247e-07	AC027307.3	protein_coding	19	1440838	1441937	+
ENSG00000175065	-1.89473	5.86944	3.37489e-37	1.10766e-35	DSG4	protein_coding	18	28956740	28994875	+
ENSG00000205488	-1.88419	1.22519	3.83576e-16	3.36678e-15	CALML3-AS1	antisense	10	5556207	5568209	-
ENSG00000114013	-1.8792	4.06467	1.90119e-53	1.28485e-51	CD86	protein_coding	3	121774213	121839983	+
ENSG00000226044	-1.87431	1.8056	7.44833e-24	1.16915e-22	RP11-463P17.1	lincRNA	10	48324788	48332197	-
ENSG00000270959	-1.87353	1.90721	3.26874e-14	2.41616e-13	LPP-AS2	antisense	3	187868994	187871845	-
ENSG00000162722	-1.86667	-0.0582934	5.85376e-07	1.98487e-06	TRIM58	protein_coding	1	248020501	248041507	+
ENSG00000124225	-1.85782	7.37472	2.11784e-234	7.26365e-231	PMEPA1	protein_coding	20	56223448	56286592	-
ENSG00000127152	-1.85697	1.31937	1.41011e-15	1.17173e-14	BCL11B	protein_coding	14	99635624	99737861	-
ENSG00000205403	-1.83778	3.43639	1.40636e-50	8.3523e-49	CFI	protein_coding	4	110661852	110723335	-
ENSG00000204287	-1.83652	3.05296	3.52936e-33	9.27572e-32	HLA-DRA	protein_coding	6	32407619	32412823	+
ENSG00000266680	-1.83262	-0.155924	2.10937e-06	6.67707e-06	RP5-1148A21.3	antisense	6	64280910	64282313	-
ENSG00000166275	-1.82308	2.73732	2.07684e-27	3.9961e-26	C10orf32	protein_coding	10	104613980	104624718	+
ENSG00000137462	-1.80463	1.83139	5.59759e-23	8.329e-22	TLR2	protein_coding	4	154622652	154626851	+
ENSG00000203697	-1.80386	2.66168	9.27891e-30	2.05983e-28	CAPN8	protein_coding	1	223711349	223853436	-
ENSG00000234465	-1.80047	1.88236	1.47342e-21	1.97017e-20	PINLYP	protein_coding	19	44080952	44088116	+
ENSG00000019102	-1.79358	0.894021	8.85184e-12	5.06627e-11	VSIG2	protein_coding	11	124617368	124622134	-
ENSG00000168386	-1.78928	3.69271	4.96021e-35	1.44478e-33	FILIP1L	protein_coding	3	99548985	99833357	-
ENSG00000241794	-1.78619	1.09074	1.5144e-13	1.04771e-12	SPRR2A	protein_coding	1	153028589	153030013	-
ENSG00000271721	-1.78351	1.20698	8.86772e-13	5.67691e-12	RP11-337C18.9	antisense	1	146647181	146649319	+
ENSG00000137877	-1.7817	0.146509	3.59793e-07	1.25247e-06	SPTBN5	protein_coding	15	42140345	42186275	-
ENSG00000111254	-1.76838	-0.0576456	3.69425e-06	1.13153e-05	AKAP3	protein_coding	12	4724674	4758213	-
ENSG00000253669	-1.76211	1.87693	1.79236e-15	1.47418e-14	KB-1732A1.1	lincRNA	8	103817745	103822199	+
ENSG00000246090	-1.75833	1.69811	1.42858e-19	1.63322e-18	RP11-696N14.1	antisense	4	100010008	100222513	+
ENSG00000163071	-1.75361	0.00259904	1.83025e-06	5.82986e-06	SPATA18	protein_coding	4	52917497	52963458	+
ENSG00000185442	-1.75018	1.18619	7.13282e-14	5.10727e-13	FAM174B	protein_coding	15	93160673	93353114	-
ENSG00000157510	-1.74748	0.348537	6.78434e-08	2.56403e-07	AFAP1L1	protein_coding	5	148651434	148721365	+
ENSG00000137975	-1.74664	6.52463	1.55882e-202	3.05506e-199	CLCA2	protein_coding	1	86889769	86922241	+
ENSG00000203667	-1.74482	4.51588	1.53606e-99	4.68294e-97	COX20	protein_coding	1	244998624	245008359	+
ENSG00000223960	-1.73908	1.81858	8.45373e-20	9.84522e-19	AC009948.5	antisense	2	179278666	179304970	+
ENSG00000170745	-1.73488	4.44173	9.19874e-95	2.33699e-92	KCNS3	protein_coding	2	18059114	18542882	+
ENSG00000143416	-1.73301	3.29965	4.87958e-42	1.99235e-40	SELENBP1	protein_coding	1	151336778	151345209	-
ENSG00000261659	-1.73157	-0.0123573	1.56654e-06	5.03075e-06	LA16c-313D11.12	processed_transcript	16	739001	742554	+
ENSG00000180773	-1.72587	3.29901	2.46219e-47	1.27467e-45	SLC36A4	protein_coding	11	92877341	92931130	-
ENSG00000152926	-1.72347	2.65191	8.55857e-33	2.19058e-31	ZNF117	protein_coding	7	64432154	64467062	-
ENSG00000233198	-1.72249	0.4293	1.4769e-08	6.00523e-08	RNF224	protein_coding	9	140122018	140124090	+
ENSG00000140931	-1.72163	3.41018	1.70281e-55	1.2426e-53	CMTM3	protein_coding	16	66637777	66647795	+
ENSG00000000971	-1.71817	6.23095	2.04614e-84	3.84534e-82	CFH	protein_coding	1	196621008	196716634	+
ENSG00000154822	-1.71265	-0.0268251	3.56879e-06	1.09531e-05	PLCL2	protein_coding	3	16844159	17132086	+
ENSG00000102048	-1.70906	2.69184	2.41939e-36	7.63024e-35	ASB9	protein_coding	X	15253410	15288589	-
ENSG00000074370	-1.70773	0.212234	4.87724e-07	1.67193e-06	ATP2A3	protein_coding	17	3827169	3867736	-
ENSG00000103202	-1.70664	1.23848	5.35813e-14	3.87497e-13	NME4	protein_coding	16	446725	460367	+
ENSG00000197846	-1.70547	1.11932	2.96025e-10	1.45405e-09	HIST1H2BF	protein_coding	6	26199748	26200942	+
ENSG00000187764	-1.70458	2.03298	2.5961e-22	3.68695e-21	SEMA4D	protein_coding	9	91975702	92113045	-
ENSG00000183250	-1.69545	0.360637	3.85481e-08	1.49475e-07	C21orf67	protein_coding	21	46352729	46359828	-
ENSG00000267795	-1.69462	1.6706	2.36358e-18	2.47149e-17	SMIM22	protein_coding	16	4838398	4846492	+
ENSG00000115129	-1.6906	2.48662	3.03481e-31	7.29152e-30	TP53I3	protein_coding	2	24300303	24308731	-
ENSG00000055813	-1.68943	2.78215	4.59498e-30	1.03436e-28	CCDC85A	protein_coding	2	56411258	56613308	+
ENSG00000014257	-1.68586	2.84503	3.12399e-32	7.79236e-31	ACPP	protein_coding	3	132036211	132087142	+
ENSG00000253671	-1.68466	1.8521	1.91328e-19	2.1657e-18	RP11-806O11.1	processed_transcript	8	17666450	17678377	+
ENSG00000240771	-1.68065	1.40036	6.44633e-13	4.18539e-12	ARHGEF25	protein_coding	12	58003963	58013162	+
ENSG00000250240	-1.67802	-0.259989	1.9343e-05	5.36095e-05	CTD-2154I11.2	antisense	5	95036953	95067999	-
ENSG00000196218	-1.66703	4.63816	1.05718e-74	1.52667e-72	RYR1	protein_coding	19	38924339	39078204	+
ENSG00000139364	-1.66468	-0.0578401	1.06111e-05	3.04738e-05	TMEM132B	protein_coding	12	125671382	126146917	+
ENSG00000260257	-1.66449	0.567679	1.17296e-08	4.81647e-08	RP5-1085F17.3	lincRNA	20	31444848	31446557	+
ENSG00000159167	-1.66317	1.4564	2.4293e-15	1.97466e-14	STC1	protein_coding	8	23699428	23712320	-
ENSG00000259319	-1.65925	0.288491	2.40708e-06	7.5584e-06	RP11-293M10.6	antisense	14	75890386	75894444	-
ENSG00000166246	-1.65566	0.429179	2.79081e-08	1.09863e-07	C16orf71	protein_coding	16	4784273	4799397	+
ENSG00000260274	-1.6549	1.33079	1.22114e-14	9.33823e-14	RP11-817O13.8	lincRNA	15	75660496	75661925	+
ENSG00000188191	-1.6517	5.42427	3.15965e-97	8.49946e-95	PRKAR1B	protein_coding	7	588834	767287	-
ENSG00000254602	-1.6429	-0.138982	1.19712e-05	3.41725e-05	AP000662.4	sense_overlapping	11	57405497	57420263	+
ENSG00000166582	-1.64115	1.24426	2.48813e-13	1.68733e-12	CENPV	protein_coding	17	16245848	16256970	-
ENSG00000173175	-1.63959	1.26981	1.77293e-12	1.10308e-11	ADCY5	protein_coding	3	123001143	123168605	-
ENSG00000272796	-1.63935	2.44862	1.77948e-28	3.63825e-27	RP1-74M1.3	lincRNA	1	23243175	23247993	+
ENSG00000272768	-1.63885	-0.0117392	5.83591e-06	1.74125e-05	RP4-673M15.1	antisense	7	44924552	44925992	+
ENSG00000224997	-1.63749	-0.0122327	6.38499e-06	1.89478e-05	AL049840.1	protein_coding	14	104177607	104179149	+
ENSG00000157470	-1.63704	1.85154	1.93377e-18	2.04072e-17	FAM81A	protein_coding	15	59664892	59815748	+
ENSG00000170775	-1.62781	0.775738	9.02028e-10	4.15964e-09	GPR37	protein_coding	7	124386051	124405681	-
ENSG00000160886	-1.62766	3.09452	1.43097e-32	3.61537e-31	LY6K	protein_coding	8	143781529	143786545	+
ENSG00000137261	-1.62349	1.17912	4.12303e-12	2.45078e-11	KIAA0319	protein_coding	6	24544332	24646383	-
ENSG00000128596	-1.62288	1.97195	5.73953e-21	7.27732e-20	CCDC136	protein_coding	7	128430811	128462186	+
ENSG00000189184	-1.61704	2.0287	5.51836e-21	7.02285e-20	PCDH18	protein_coding	4	138440072	138453648	-
ENSG00000250041	-1.61391	0.869329	1.13062e-09	5.16003e-09	CTD-2003C8.2	lincRNA	11	10906432	10920869	-
ENSG00000170558	-1.60924	1.90632	4.15622e-11	2.20833e-10	CDH2	protein_coding	18	25530930	25757410	-
ENSG00000266911	-1.60831	1.0615	2.1271e-08	8.48799e-08	RP1-161P9.5	sense_intronic	17	34084218	34085344	-
ENSG00000160862	-1.60531	2.11839	7.02581e-18	6.99471e-17	AZGP1	protein_coding	7	99564343	99573780	-
ENSG00000164742	-1.60334	1.80579	1.21029e-13	8.48007e-13	ADCY1	protein_coding	7	45613739	45762715	+
ENSG00000186226	-1.59802	2.23764	1.92132e-23	2.94839e-22	LCE1E	protein_coding	1	152758690	152760902	+
ENSG00000131711	-1.58712	0.980265	5.19537e-10	2.4714e-09	MAP1B	protein_coding	5	71403061	71505395	+
ENSG00000229544	-1.58654	0.0756332	1.16393e-05	3.32596e-05	NKX1-2	protein_coding	10	126135592	126138753	-
ENSG00000182836	-1.58642	2.74164	8.34002e-28	1.6455e-26	PLCXD3	protein_coding	5	41307056	41510730	-
ENSG00000250305	-1.58554	2.56026	3.28547e-28	6.67753e-27	KIAA1456	protein_coding	8	12803151	12889012	+
ENSG00000215190	-1.58469	1.22608	5.19958e-11	2.73621e-10	LINC00680	processed_transcript	6	58272352	58287779	-
ENSG00000180354	-1.57564	3.40478	1.08165e-41	4.3012e-40	MTURN	protein_coding	7	30174426	30202378	+
ENSG00000138606	-1.574	0.703017	1.0724e-08	4.43008e-08	SHF	protein_coding	15	45459412	45493373	-
ENSG00000146666	-1.57184	1.05511	5.82804e-08	2.21851e-07	LINC00525	antisense	7	47801074	47806370	+
ENSG00000126262	-1.56785	1.08356	6.12573e-11	3.21127e-10	FFAR2	protein_coding	19	35934809	35942669	+
ENSG00000196787	-1.56451	4.07265	4.44582e-59	3.74186e-57	HIST1H2AG	protein_coding	6	27100832	27103070	+
ENSG00000095321	-1.56401	3.79988	2.86163e-41	1.11215e-39	CRAT	protein_coding	9	131857089	131873468	-
ENSG00000122254	-1.56174	1.95751	7.21495e-18	7.16222e-17	HS3ST2	protein_coding	16	22825498	22927659	+
ENSG00000087494	-1.53858	4.81289	4.20024e-36	1.3156e-34	PTHLH	protein_coding	12	28111017	28125638	-
ENSG00000257122	-1.53849	1.38936	5.57275e-13	3.64928e-12	RRN3P3	pseudogene	16	22430090	22449036	-
ENSG00000179059	-1.53752	1.36623	1.26272e-12	7.98306e-12	ZFP42	protein_coding	4	188916925	188926204	+
ENSG00000124160	-1.53412	5.32238	8.39455e-112	3.48984e-109	NCOA5	protein_coding	20	44689624	44718591	-
ENSG00000182674	-1.53375	1.77598	1.02105e-16	9.33233e-16	KCNB2	protein_coding	8	73449626	73850584	+
ENSG00000178568	-1.53306	0.637471	5.80246e-08	2.21122e-07	ERBB4	protein_coding	2	212240446	213403565	-
ENSG00000081479	-1.53251	0.199393	2.17169e-06	6.85853e-06	LRP2	protein_coding	2	169983619	170219195	-
ENSG00000146192	-1.52786	1.64715	1.58738e-14	1.2025e-13	FGD2	protein_coding	6	36973422	36996846	+
ENSG00000128602	-1.52522	5.35453	3.4208e-126	1.805e-123	SMO	protein_coding	7	128828713	128853386	+
ENSG00000196126	-1.52421	3.5649	2.48274e-25	4.25227e-24	HLA-DRB1	protein_coding	6	32546546	32557625	-
ENSG00000004864	-1.52194	4.9669	2.82296e-73	3.95186e-71	SLC25A13	protein_coding	7	95749532	95951459	-
ENSG00000117461	-1.52044	6.8987	6.52087e-111	2.63117e-108	PIK3R3	protein_coding	1	46505812	46642160	-
ENSG00000106560	-1.51923	1.86509	6.23118e-18	6.23527e-17	GIMAP2	protein_coding	7	150382785	150390729	+
ENSG00000152495	-1.51368	0.505293	3.76906e-07	1.31005e-06	CAMK4	protein_coding	5	110559351	110830584	+
ENSG00000071575	-1.51331	3.8611	3.37176e-57	2.65846e-55	TRIB2	protein_coding	2	12857015	12882860	+
ENSG00000230487	-1.50995	3.48943	5.52453e-35	1.60574e-33	PSMG3-AS1	lincRNA	7	1609709	1629262	+
ENSG00000130222	-1.50931	0.132268	4.67081e-06	1.41236e-05	GADD45G	protein_coding	9	92219928	92221470	+
ENSG00000102904	-1.50814	0.0764297	1.39465e-05	3.94255e-05	TSNAXIP1	protein_coding	16	67840668	67866051	+
ENSG00000160284	-1.50807	1.09692	2.1666e-10	1.08007e-09	SPATC1L	protein_coding	21	47581062	47604390	-
ENSG00000075223	-1.50222	5.8857	1.25901e-102	4.11247e-100	SEMA3C	protein_coding	7	80371854	80551675	-
ENSG00000145908	-1.50135	1.0099	3.28575e-09	1.43148e-08	ZNF300	protein_coding	5	150273954	150284545	-
ENSG00000101335	-1.50076	2.55964	8.42112e-18	8.32944e-17	MYL9	protein_coding	20	35169887	35178228	+
ENSG00000107742	-1.50015	0.757787	9.53389e-09	3.9599e-08	SPOCK2	protein_coding	10	73818793	73848790	-
ENSG00000182584	-1.49862	2.41234	1.64653e-24	2.702e-23	ACTL10	protein_coding	20	32254304	32256331	+
ENSG00000162999	-1.49793	0.536227	6.95579e-07	2.33946e-06	DUSP19	protein_coding	2	183943287	183964733	+
ENSG00000231298	-1.49638	0.225361	2.99665e-06	9.28015e-06	LINC00704	lincRNA	10	4692377	4720346	-
ENSG00000106078	-1.49176	5.45134	4.04322e-122	2.05441e-119	COBL	protein_coding	7	51083909	51384515	-
ENSG00000135905	-1.49069	2.80236	4.05801e-25	6.87306e-24	DOCK10	protein_coding	2	225629807	225907162	-
ENSG00000161328	-1.48802	2.17793	4.01212e-15	3.18348e-14	LRRC56	protein_coding	11	537527	554916	+
ENSG00000271133	-1.48625	2.55716	2.9705e-25	5.0624e-24	CTA-293F17.1	antisense	7	20367922	20371370	-
ENSG00000171403	-1.48423	2.46468	4.12156e-23	6.16616e-22	KRT9	protein_coding	17	39722096	39728310	-
ENSG00000117115	-1.47542	4.99059	3.47744e-60	3.01943e-58	PADI2	protein_coding	1	17393256	17445948	-
ENSG00000196275	-1.47313	1.68428	9.2122e-12	5.26373e-11	GTF2IRD2	protein_coding	7	74210483	74267847	-
ENSG00000182257	-1.47288	0.159739	7.29803e-06	2.14302e-05	C22orf26	protein_coding	22	46445358	46450024	-
ENSG00000271927	-1.47251	0.395016	1.93086e-06	6.14319e-06	CTD-2541M15.4	lincRNA	8	6503576	6506025	+
ENSG00000175920	-1.47134	1.5587	3.00784e-09	1.31374e-08	DOK7	protein_coding	4	3465033	3503200	+
ENSG00000225783	-1.47018	0.557316	7.79099e-07	2.60313e-06	MIAT	lincRNA	22	27042392	27072438	+
ENSG00000162676	-1.46486	0.472938	5.32853e-07	1.81846e-06	GFI1	protein_coding	1	92940319	92952433	-
ENSG00000245975	-1.4615	0.047286	1.79442e-05	4.99546e-05	RP11-30K9.6	lincRNA	15	59060271	59063173	-
ENSG00000196418	-1.46058	1.77504	2.2065e-15	1.80077e-14	ZNF124	protein_coding	1	247285277	247335318	-
ENSG00000226200	-1.45955	1.13883	6.32031e-09	2.67784e-08	RP11-50E11.3	antisense	10	52384711	52401211	+
ENSG00000159450	-1.45819	3.16355	8.1901e-31	1.91741e-29	TCHH	protein_coding	1	152078793	152086556	-
ENSG00000226259	-1.45699	-0.0119731	3.90668e-05	0.000103507	GTF2H2B	pseudogene	5	69711179	69743885	+
ENSG00000166016	-1.45517	3.92125	2.38914e-42	9.93229e-41	ABTB2	protein_coding	11	34172535	34379555	-
ENSG00000256185	-1.44906	-0.0740242	5.85592e-05	0.00015067	RP11-612B6.2	lincRNA	12	26488797	26489883	-
ENSG00000131018	-1.44078	1.25112	1.90362e-10	9.54172e-10	SYNE1	protein_coding	6	152442819	152958936	-
ENSG00000135318	-1.43815	5.30699	9.06596e-62	8.46095e-60	NT5E	protein_coding	6	86159809	86205500	+
ENSG00000271880	-1.43672	1.29443	5.50951e-09	2.34663e-08	RP11-96C23.5	processed_transcript	10	88730498	88769883	+
ENSG00000204682	-1.43529	2.14535	5.83902e-19	6.37783e-18	CASC10	protein_coding	10	21781587	21786191	-
ENSG00000159208	-1.43263	0.675495	3.46957e-07	1.21148e-06	C1orf51	protein_coding	1	150254953	150259505	+
ENSG00000177707	-1.431	1.7037	1.53743e-14	1.1653e-13	PVRL3	protein_coding	3	110788918	110994410	+
ENSG00000181982	-1.42957	0.52674	3.40975e-06	1.04908e-05	CCDC149	protein_coding	4	24807739	24981826	-
ENSG00000174137	-1.42295	-0.0904132	0.000106565	0.000262518	FAM53A	protein_coding	4	1619642	1686029	-
ENSG00000273274	-1.41819	0.0182219	6.34247e-05	0.000162276	ZBTB8B	protein_coding	1	32930670	32962287	+
ENSG00000255468	-1.41734	0.694544	3.21058e-06	9.90688e-06	RP11-867G23.8	protein_coding	11	66115421	66132275	+
ENSG00000260841	-1.41632	0.173225	1.37811e-05	3.89902e-05	CTC-205M6.5	sense_overlapping	5	180211782	180214869	-
ENSG00000106003	-1.4163	4.3875	1.02531e-42	4.34142e-41	LFNG	protein_coding	7	2552163	2568811	+
ENSG00000272579	-1.41248	0.627647	3.20457e-07	1.1241e-06	RP11-101E13.5	antisense	1	193059996	193060686	-
ENSG00000054392	-1.41164	1.58248	2.08586e-12	1.28611e-11	HHAT	protein_coding	1	210501596	210849638	+
ENSG00000165887	-1.41088	2.58782	4.26785e-25	7.21957e-24	ANKRD2	protein_coding	10	99332198	99343641	+
ENSG00000186352	-1.40991	0.118593	2.67327e-05	7.26228e-05	ANKRD37	protein_coding	4	186317175	186321782	+
ENSG00000196139	-1.40892	2.40918	4.54507e-18	4.61881e-17	AKR1C3	protein_coding	10	5077546	5149878	+
ENSG00000258929	-1.40646	0.548251	2.91316e-06	9.05019e-06	RP11-58E21.3	lincRNA	14	50474031	50507947	-
ENSG00000124098	-1.40606	6.83875	1.6716e-66	1.83462e-64	FAM210B	protein_coding	20	54933971	54943719	+
ENSG00000134297	-1.40145	1.79693	1.15303e-14	8.8371e-14	PLEKHA8P1	pseudogene	12	45566847	45609824	-
ENSG00000183444	-1.40011	0.721987	2.08382e-07	7.49357e-07	OR7E38P	pseudogene	7	97595402	97596386	-
ENSG00000165799	-1.39888	1.68081	7.21016e-13	4.65707e-12	RNASE7	protein_coding	14	21510385	21512393	+
ENSG00000144485	-1.39859	0.965012	6.17681e-08	2.34734e-07	HES6	protein_coding	2	239146908	239149303	-
ENSG00000163286	-1.39835	5.4711	2.95835e-69	3.59164e-67	ALPPL2	protein_coding	2	233271553	233275424	+
ENSG00000170915	-1.39675	2.85786	2.93946e-20	3.54362e-19	PAQR8	protein_coding	6	52226219	52272575	+
ENSG00000105173	-1.39547	1.5159	1.85764e-12	1.15213e-11	CCNE1	protein_coding	19	30302805	30315215	+
ENSG00000134780	-1.39398	3.33898	2.53757e-26	4.63554e-25	DAGLA	protein_coding	11	61447905	61514473	+
ENSG00000106484	-1.3912	2.91454	2.17806e-24	3.53201e-23	MEST	protein_coding	7	130126012	130146133	+
ENSG00000099974	-1.38812	0.462297	2.02785e-06	6.43388e-06	DDTL	protein_coding	22	24309089	24314721	+
ENSG00000255774	-1.38736	0.104538	3.52705e-05	9.40112e-05	AP000439.3	lincRNA	11	69291901	69294708	-
ENSG00000161040	-1.38091	0.495345	2.82826e-06	8.79439e-06	FBXL13	protein_coding	7	102453308	102715286	-
ENSG00000163430	-1.38042	5.52555	3.76018e-110	1.47388e-107	FSTL1	protein_coding	3	120111140	120170100	-
ENSG00000129749	-1.37884	0.0477852	7.63555e-05	0.000192488	CHRNA10	protein_coding	11	3686817	3692614	-
ENSG00000144476	-1.37337	6.18324	9.1238e-85	1.76295e-82	ACKR3	protein_coding	2	237476430	237491001	+
ENSG00000058335	-1.37011	2.57787	2.92694e-21	3.83888e-20	RASGRF1	protein_coding	15	79252289	79383115	-
ENSG00000197557	-1.37004	3.63534	1.10847e-36	3.55305e-35	TTC30A	protein_coding	2	178477720	178483694	-
ENSG00000151632	-1.36995	4.92492	7.32698e-70	9.13808e-68	AKR1C2	protein_coding	10	5029967	5060223	-
ENSG00000265458	-1.36814	0.702973	8.35651e-07	2.7853e-06	RP13-20L14.6	antisense	17	80412149	80416397	-
ENSG00000131067	-1.36798	0.526522	6.39326e-06	1.89641e-05	GGT7	protein_coding	20	33432523	33460663	-
ENSG00000107242	-1.36669	1.02574	1.66195e-08	6.71385e-08	PIP5K1B	protein_coding	9	71320575	71624092	+
ENSG00000181634	-1.3665	3.70477	1.12889e-36	3.60169e-35	TNFSF15	protein_coding	9	117546915	117568406	-
ENSG00000136490	-1.36617	1.53208	1.83382e-11	1.00794e-10	LIMD2	protein_coding	17	61773262	61778532	-
ENSG00000175873	-1.36551	0.59786	2.07146e-06	6.56161e-06	AC004840.9	lincRNA	7	2477398	2487485	+
ENSG00000243335	-1.35888	2.81685	1.22775e-19	1.41068e-18	KCTD7	protein_coding	7	66093868	66276446	+
ENSG00000162738	-1.35585	3.79701	1.45652e-27	2.83032e-26	VANGL2	protein_coding	1	160370376	160398468	+
ENSG00000267102	-1.35432	0.656554	1.09239e-05	3.1333e-05	RP11-686D22.7	pseudogene	17	33736621	33737247	-
ENSG00000258701	-1.35386	0.440094	4.89117e-06	1.47542e-05	LINC00638	lincRNA	14	105287538	105290055	+
ENSG00000100583	-1.35361	1.63182	5.95815e-12	3.46356e-11	SAMD15	protein_coding	14	77843032	77857840	+
ENSG00000135916	-1.35316	2.43118	6.41229e-16	5.49813e-15	ITM2C	protein_coding	2	231729354	231743963	+
ENSG00000130649	-1.35269	1.57868	1.33728e-11	7.50349e-11	CYP2E1	protein_coding	10	135333910	135374724	+
ENSG00000253944	-1.35193	0.516565	0.00016178	0.000387003	RP11-156K13.1	antisense	8	17658854	17718578	+
ENSG00000143466	-1.35075	4.66411	2.94288e-69	3.59164e-67	IKBKE	protein_coding	1	206643791	206670223	+
ENSG00000197208	-1.35042	1.0405	1.23731e-07	4.56309e-07	SLC22A4	protein_coding	5	131630136	131679899	+
ENSG00000104368	-1.34863	6.53098	8.6345e-70	1.06718e-67	PLAT	protein_coding	8	42032236	42065242	-
ENSG00000145757	-1.34752	0.395483	5.95024e-06	1.7746e-05	SPATA9	protein_coding	5	94987885	95034415	-
ENSG00000160145	-1.34696	1.59257	4.08949e-12	2.43329e-11	KALRN	protein_coding	3	123798870	124445172	+
ENSG00000129151	-1.34507	0.617966	2.01645e-06	6.40067e-06	BBOX1	protein_coding	11	27062272	27149356	+
ENSG00000213062	-1.34334	0.617526	1.27273e-06	4.12585e-06	AL021068.1	pseudogene	1	169455380	169456846	+
ENSG00000133710	-1.33526	3.30516	4.3195e-18	4.40589e-17	SPINK5	protein_coding	5	147405246	147516852	+
ENSG00000267010	-1.33494	0.949861	5.5912e-08	2.13724e-07	RP11-108P20.1	lincRNA	18	56419380	56421709	+
ENSG00000146555	-1.33433	0.608473	3.80638e-06	1.16406e-05	SDK1	protein_coding	7	3341080	4308632	+
ENSG00000137709	-1.3297	2.52142	7.22409e-17	6.6694e-16	POU2F3	protein_coding	11	120107349	120190653	+
ENSG00000180592	-1.32833	1.34963	4.556e-07	1.56533e-06	SKIDA1	protein_coding	10	21802407	21814611	-
ENSG00000143556	-1.32667	4.90009	5.93658e-29	1.25298e-27	S100A7	protein_coding	1	153430220	153433177	-
ENSG00000132681	-1.32616	1.30707	3.0488e-06	9.43099e-06	ATP1A4	protein_coding	1	160121360	160156767	+
ENSG00000154734	-1.32266	2.93697	5.81634e-23	8.6171e-22	ADAMTS1	protein_coding	21	28208066	28217728	-
ENSG00000203306	-1.32051	4.34705	8.93336e-49	4.82507e-47	AP001007.1	pseudogene	11	124958377	124960411	+
ENSG00000139329	-1.31907	1.96105	4.68052e-12	2.763e-11	LUM	protein_coding	12	91496406	91505608	-
ENSG00000114670	-1.31813	3.78646	2.55685e-44	1.14632e-42	NEK11	protein_coding	3	130745694	131069309	+
ENSG00000151715	-1.31506	4.61822	3.1743e-68	3.69053e-66	TMEM45B	protein_coding	11	129685714	129729898	+
ENSG00000273478	-1.3142	2.21562	1.14653e-15	9.58519e-15	RP11-465N4.5	antisense	1	201964824	201965480	-
ENSG00000167371	-1.31031	0.372698	0.000334712	0.000760755	PRRT2	protein_coding	16	29823177	29827201	+
ENSG00000262712	-1.3098	0.00320125	0.000176309	0.000419854	RP11-295D4.1	sense_intronic	16	4385871	4387819	-
ENSG00000197385	-1.30804	1.37739	8.24977e-09	3.44952e-08	ZNF860	protein_coding	3	32023263	32033120	+
ENSG00000212884	-1.30803	-0.10613	0.000337195	0.000765891	AC011841.1	protein_coding	GL000205.1	117169	119085	+
ENSG00000166321	-1.30495	2.18614	4.14211e-17	3.89484e-16	NUDT13	protein_coding	10	74870217	74891586	+
ENSG00000042832	-1.30461	1.47323	3.95626e-10	1.91048e-09	TG	protein_coding	8	133879203	134147147	+
ENSG00000196154	-1.30136	4.94007	3.82212e-66	4.06478e-64	S100A4	protein_coding	1	153516089	153522612	-
ENSG00000203819	-1.29796	0.145707	7.8589e-05	0.000197719	HIST2H2BC	pseudogene	1	149821760	149822339	-
ENSG00000102547	-1.29588	4.26532	3.00922e-37	9.92392e-36	CAB39L	protein_coding	13	49882786	50018262	-
ENSG00000240429	-1.29526	0.360713	1.75252e-05	4.88675e-05	LRRFIP1P1	pseudogene	3	178976816	178979061	-
ENSG00000237489	-1.29489	0.843492	1.33014e-05	3.77418e-05	LINC00959	lincRNA	10	131864638	131909081	-
ENSG00000128805	-1.29376	3.75011	1.94533e-41	7.60341e-40	ARHGAP22	protein_coding	10	49654077	49864310	-
ENSG00000132434	-1.29322	4.05244	8.01383e-47	4.05689e-45	LANCL2	protein_coding	7	55433141	55501435	+
ENSG00000180596	-1.29207	2.19651	5.13466e-11	2.70308e-10	HIST1H2BC	protein_coding	6	26115101	26124154	-
ENSG00000197415	-1.29159	1.19314	2.79499e-08	1.09995e-07	VEPH1	protein_coding	3	156977531	157251408	-
ENSG00000103034	-1.2908	2.51188	2.86705e-16	2.54418e-15	NDRG4	protein_coding	16	58496750	58547532	+
ENSG00000165816	-1.2894	3.34985	3.72441e-33	9.76964e-32	VWA2	protein_coding	10	115999018	116051272	+
ENSG00000185261	-1.28809	1.73514	4.53738e-12	2.68427e-11	KIAA0825	protein_coding	5	93488671	93954309	-
ENSG00000166997	-1.28703	3.26536	1.4084e-28	2.89249e-27	CNPY4	protein_coding	7	99717236	99723134	+
ENSG00000272003	-1.2869	0.71304	9.63745e-06	2.78116e-05	RP11-23P13.7	lincRNA	15	42188137	42189031	-
ENSG00000175567	-1.28626	2.96691	2.03317e-21	2.69759e-20	UCP2	protein_coding	11	73685712	73694352	-
ENSG00000259673	-1.28588	1.97646	1.30071e-14	9.90256e-14	IQCH-AS1	lincRNA	15	67695957	67814182	-
ENSG00000138411	-1.28364	5.19379	3.36684e-81	5.84679e-79	HECW2	protein_coding	2	197059094	197458416	-
ENSG00000251152	-1.28184	-0.012336	0.000306345	0.000700224	RP11-281P23.1	lincRNA	4	11470874	11479820	+
ENSG00000213971	-1.28068	0.312529	8.27883e-05	0.000207675	RP11-15H20.6	processed_transcript	19	23442708	23457053	-
ENSG00000170464	-1.27748	1.94429	1.02582e-10	5.27085e-10	DNAJC18	protein_coding	5	138744279	138780180	-
ENSG00000245498	-1.2718	0.173051	0.000290615	0.000667049	RP11-677M14.7	antisense	11	124670346	124704383	+
ENSG00000144452	-1.27085	2.97466	8.26549e-26	1.45377e-24	ABCA12	protein_coding	2	215796266	216003151	-
ENSG00000213225	-1.26938	2.25892	2.18961e-12	1.34164e-11	AC018804.7	pseudogene	2	130986949	130989679	+
ENSG00000254535	-1.26763	1.76677	1.06281e-12	6.75661e-12	PABPC4L	protein_coding	4	135117488	135122903	-
ENSG00000260265	-1.26681	0.636618	8.70881e-06	2.52967e-05	RP11-44F21.5	lincRNA	4	76006912	76009927	-
ENSG00000170955	-1.26672	6.17853	3.52256e-64	3.52745e-62	PRKCDBP	protein_coding	11	6340176	6341877	-
ENSG00000254726	-1.2646	3.01966	4.21691e-20	5.01316e-19	MEX3A	protein_coding	1	156041804	156051789	-
ENSG00000184730	-1.26415	2.06455	1.03872e-12	6.60958e-12	APOBR	protein_coding	16	28505970	28510291	+
ENSG00000256940	-1.26286	1.68501	2.94742e-11	1.59446e-10	RP11-783K16.5	antisense	11	64013436	64015689	+
ENSG00000132386	-1.26207	2.54582	6.55188e-09	2.77082e-08	SERPINF1	protein_coding	17	1665253	1680868	+
ENSG00000106278	-1.26063	5.83634	1.08427e-38	3.80436e-37	PTPRZ1	protein_coding	7	121513143	121702090	+
ENSG00000141934	-1.25907	5.40329	7.18736e-69	8.57421e-67	PPAP2C	protein_coding	19	281040	291393	-
ENSG00000168938	-1.25753	4.15622	2.38852e-35	7.0469e-34	PPIC	protein_coding	5	122358945	122372436	-
ENSG00000155957	-1.25615	1.68111	3.07849e-10	1.50727e-09	TMBIM4	protein_coding	12	66517709	66563852	-
ENSG00000143786	-1.25375	-0.139094	0.00057982	0.00126586	CNIH3	protein_coding	1	224622362	224928251	+
ENSG00000118276	-1.25016	1.62701	1.38363e-09	6.24204e-09	B4GALT6	protein_coding	18	29202210	29265799	-
ENSG00000228889	-1.24931	1.41726	7.14828e-09	3.00912e-08	UBAC2-AS1	lincRNA	13	99848631	99852964	-
ENSG00000213462	-1.24924	3.0805	2.02337e-19	2.28278e-18	ERV3-1	protein_coding	7	64451187	64467121	-
ENSG00000116833	-1.24918	2.801	4.89117e-21	6.26536e-20	NR5A2	protein_coding	1	199996730	200146552	+
ENSG00000254231	-1.24874	0.159106	0.000247175	0.000573868	CTD-2284J15.1	processed_transcript	8	87345503	87355543	-
ENSG00000198513	-1.2479	2.66122	4.78881e-18	4.8593e-17	ATL1	protein_coding	14	50999227	51099786	+
ENSG00000177640	-1.24623	1.27543	2.1395e-08	8.52755e-08	CASC2	antisense	10	119805790	119969663	+
ENSG00000019485	-1.24565	3.45601	5.90395e-28	1.1807e-26	PRDM11	protein_coding	11	45115564	45247734	+
ENSG00000149489	-1.24365	2.19956	3.22542e-15	2.57865e-14	ROM1	protein_coding	11	62379194	62382592	+
ENSG00000160111	-1.24275	1.55775	1.18633e-09	5.39453e-09	CPAMD8	protein_coding	19	17003758	17137625	-
ENSG00000231652	-1.24112	1.01756	5.37422e-07	1.83178e-06	RP11-553A21.3	antisense	6	74403626	74405854	-
ENSG00000149043	-1.2382	3.34612	1.63807e-14	1.23953e-13	SYT8	protein_coding	11	1848709	1858751	+
ENSG00000116106	-1.23498	5.09815	6.03733e-45	2.74259e-43	EPHA4	protein_coding	2	222282747	222438922	-
ENSG00000141519	-1.23336	0.473869	4.16484e-05	0.000109669	CCDC40	protein_coding	17	78010435	78074412	+
ENSG00000115592	-1.23275	0.104469	0.000220143	0.000516175	PRKAG3	protein_coding	2	219687106	219696809	-
ENSG00000125864	-1.23185	2.38635	1.84242e-15	1.51264e-14	BFSP1	protein_coding	20	17474550	17549865	-
ENSG00000232316	-1.23103	4.85022	4.46909e-30	1.01007e-28	RP1-124C6.1	lincRNA	6	113749742	113754623	-
ENSG00000173040	-1.2304	2.11176	2.06253e-14	1.54369e-13	EVC2	protein_coding	4	5544499	5711275	-
ENSG00000214900	-1.22855	2.02743	1.18385e-10	6.06018e-10	C14orf182	protein_coding	14	50448430	50474238	-
ENSG00000099251	-1.22799	1.31971	8.88036e-08	3.32142e-07	HSD17B7P2	pseudogene	10	38645305	38667433	+
ENSG00000066468	-1.22596	5.9595	7.19041e-57	5.63687e-55	FGFR2	protein_coding	10	123237848	123357972	-
ENSG00000196966	-1.22403	1.30058	1.15676e-08	4.75708e-08	HIST1H3E	protein_coding	6	26225383	26225844	+
ENSG00000256628	-1.22148	1.89036	7.78263e-11	4.04585e-10	ZBTB11-AS1	antisense	3	101395274	101398061	+
ENSG00000158373	-1.22132	5.08265	7.99399e-60	6.85435e-58	HIST1H2BD	protein_coding	6	26158349	26171577	+
ENSG00000196693	-1.22126	4.84363	3.49563e-39	1.2424e-37	ZNF33B	protein_coding	10	43084555	43133992	-
ENSG00000183935	-1.22092	0.876468	6.67289e-06	1.97211e-05	HTR7P1	pseudogene	12	13152812	13155768	+
ENSG00000267904	-1.2203	0.637404	1.21561e-05	3.46641e-05	CTC-429P9.5	sense_intronic	19	16750778	16751479	-
ENSG00000181039	-1.21878	0.818521	2.21257e-06	6.97958e-06	ANKRD34A	protein_coding	1	145470508	145475646	+
ENSG00000041515	-1.21221	0.949194	5.09699e-07	1.74465e-06	MYO16	protein_coding	13	109248500	109860355	+
ENSG00000237188	-1.21137	0.494895	5.54296e-05	0.000143344	RP11-337C18.8	antisense	1	146644350	146683136	+
ENSG00000198947	-1.21082	4.92644	9.08394e-65	9.4411e-63	DMD	protein_coding	X	31115794	33357558	-
ENSG00000245281	-1.21076	-0.0583105	0.000607222	0.00132062	CTD-2547L16.1	antisense	8	17942377	17953903	+
ENSG00000146094	-1.20605	0.526828	2.71823e-05	7.37421e-05	DOK3	protein_coding	5	176928908	176938275	-
ENSG00000123096	-1.20447	4.29735	2.42362e-42	1.00452e-40	SSPN	protein_coding	12	26274924	26452223	+
ENSG00000269176	-1.20324	0.749394	3.59748e-06	1.10337e-05	RP11-727F15.12	antisense	11	62553498	62554257	-
ENSG00000167711	-1.20305	1.89358	3.33453e-12	2.00116e-11	SERPINF2	protein_coding	17	1646130	1658562	+
ENSG00000135314	-1.20031	0.337844	0.000246936	0.000573412	KHDC1	protein_coding	6	73951037	74020088	-
ENSG00000198520	-1.19995	0.965188	8.29253e-06	2.41694e-05	C1orf228	protein_coding	1	45140364	45191263	+
ENSG00000142156	-1.19842	0.557603	1.92332e-05	5.33159e-05	COL6A1	protein_coding	21	47401651	47424964	+
ENSG00000176410	-1.19823	3.78412	3.43828e-24	5.48485e-23	DNAJC30	protein_coding	7	73095299	73097783	-
ENSG00000172123	-1.19819	4.00684	2.57712e-40	9.4787e-39	SLFN12	protein_coding	17	33738079	33760302	-
ENSG00000159899	-1.19814	1.56228	1.16187e-08	4.77665e-08	NPR2	protein_coding	9	35792151	35809729	+
ENSG00000261105	-1.19793	0.300363	0.000165142	0.000394769	RP11-173B14.5	antisense	13	76178836	76210130	-
ENSG00000150773	-1.19541	1.9679	4.94282e-11	2.60509e-10	PIH1D2	protein_coding	11	111934734	111944998	-
ENSG00000179133	-1.19466	1.47253	7.03065e-08	2.65273e-07	C10orf67	protein_coding	10	23556124	23633774	-
ENSG00000066382	-1.19355	6.60108	1.77683e-64	1.80565e-62	MPPED2	protein_coding	11	30406040	30608419	-
ENSG00000242474	-1.19321	1.21807	3.52609e-07	1.22996e-06	AC093627.9	lincRNA	7	135853	149466	-
ENSG00000272655	-1.19309	1.21278	5.9924e-06	1.78639e-05	POLR2J4	pseudogene	7	44053161	44058769	-
ENSG00000103544	-1.19123	4.83908	4.83821e-54	3.33545e-52	C16orf62	protein_coding	16	19566562	19718115	+
ENSG00000147251	-1.19056	-0.122775	0.00103254	0.00216962	DOCK11	protein_coding	X	117629861	117820126	+
ENSG00000186792	-1.1902	0.934318	1.96596e-06	6.25053e-06	HYAL3	protein_coding	3	50330262	50336899	-
ENSG00000161955	-1.18876	2.31894	2.60639e-15	2.10832e-14	TNFSF13	protein_coding	17	7461609	7464925	+
ENSG00000221817	-1.18796	3.27393	2.10374e-27	4.0422e-26	RP11-137L10.6	processed_transcript	10	75255283	75279828	+
ENSG00000204540	-1.18659	0.51625	3.16396e-05	8.48941e-05	PSORS1C1	protein_coding	6	31082527	31107869	+
ENSG00000180938	-1.18593	1.72705	4.70839e-08	1.81038e-07	ZNF572	protein_coding	8	125985540	125991631	+
ENSG00000184545	-1.18558	0.957166	7.12845e-07	2.39518e-06	DUSP8	protein_coding	11	1575274	1593150	-
ENSG00000137871	-1.1855	4.13682	4.19568e-32	1.04088e-30	ZNF280D	protein_coding	15	56922379	57210769	-
ENSG00000224897	-1.18281	1.93297	5.34599e-11	2.8111e-10	POT1-AS1	antisense	7	124569927	124819369	+
ENSG00000168490	-1.18216	2.07889	1.25742e-11	7.06989e-11	PHYHIP	protein_coding	8	22077222	22089854	-
ENSG00000143850	-1.18166	4.80081	7.26983e-54	4.96193e-52	PLEKHA6	protein_coding	1	204187979	204346793	-
ENSG00000066629	-1.18162	1.00372	1.54121e-06	4.9529e-06	EML1	protein_coding	14	100204030	100408397	+
ENSG00000234684	-1.18118	2.95138	3.41114e-23	5.12499e-22	SDCBP2-AS1	antisense	20	1306049	1359378	+
ENSG00000150756	-1.18087	2.83939	1.47662e-17	1.43468e-16	FAM173B	protein_coding	5	10226442	10250009	-
ENSG00000261534	-1.18078	3.74012	1.89895e-29	4.14177e-28	RP11-244O19.1	sense_overlapping	9	124577953	124581731	-
ENSG00000204531	-1.18077	2.41132	1.64752e-11	9.09552e-11	POU5F1	protein_coding	6	31132119	31148508	-
ENSG00000196209	-1.17691	0.159594	0.000278149	0.000640793	SIRPB2	protein_coding	20	1451386	1472233	-
ENSG00000127720	-1.17632	1.62793	5.88667e-10	2.78576e-09	METTL25	protein_coding	12	82752276	82873015	+
ENSG00000203814	-1.17597	0.473444	4.92544e-05	0.000128342	HIST2H2BF	protein_coding	1	149754245	149783928	-
ENSG00000267858	-1.1755	1.51068	3.90811e-09	1.69134e-08	AC016629.8	antisense	19	59070496	59086164	+
ENSG00000109971	-1.17476	9.40397	2.73687e-29	5.92226e-28	HSPA8	protein_coding	11	122928197	122933938	-
ENSG00000089327	-1.17434	6.79616	1.8285e-99	5.33726e-97	FXYD5	protein_coding	19	35645633	35660786	+
ENSG00000121903	-1.1714	2.59291	3.63359e-17	3.44263e-16	ZSCAN20	protein_coding	1	33938246	33962107	+
ENSG00000019582	-1.16915	5.78356	1.0647e-15	8.9337e-15	CD74	protein_coding	5	149781200	149792492	-
ENSG00000182141	-1.16828	2.29426	4.4843e-12	2.65746e-11	ZNF708	protein_coding	19	21473962	21512227	-
ENSG00000197459	-1.16786	0.47285	0.000625938	0.00136025	HIST1H2BH	protein_coding	6	26251879	26252303	+
ENSG00000204428	-1.16607	0.971996	3.83537e-06	1.1724e-05	LY6G5C	protein_coding	6	31644461	31651817	-
ENSG00000249042	-1.16603	1.93408	3.40268e-10	1.65595e-09	CTD-2015H6.3	antisense	5	79778112	79783882	-
ENSG00000101210	-1.16515	7.25658	3.83708e-70	4.87416e-68	EEF1A2	protein_coding	20	62119366	62130505	-
ENSG00000271270	-1.16398	1.52113	4.15165e-09	1.79221e-08	TMCC1-AS1	antisense	3	129612714	129637418	+
ENSG00000269837	-1.16197	1.72637	6.70831e-10	3.15392e-09	RP11-15H20.5	pseudogene	19	23437855	23440741	-
ENSG00000121297	-1.15974	1.66162	6.21328e-09	2.63574e-08	TSHZ3	protein_coding	19	31765851	31840453	-
ENSG00000118523	-1.15828	1.15208	1.62639e-05	4.55822e-05	CTGF	protein_coding	6	132269316	132272513	-
ENSG00000236778	-1.15811	-0.0901956	0.00140468	0.00289395	INTS6-AS1	antisense	13	52026503	52126500	+
ENSG00000127995	-1.15717	3.10332	8.83063e-19	9.54668e-18	CASD1	protein_coding	7	94138531	94186331	+
ENSG00000139211	-1.15711	5.83917	6.52828e-69	7.85627e-67	AMIGO2	protein_coding	12	47469490	47473734	-
ENSG00000264070	-1.15689	0.146555	0.000514655	0.00113277	DND1P1	pseudogene	17	43663237	43664295	+
ENSG00000008300	-1.15663	3.2055	8.90548e-24	1.38834e-22	CELSR3	protein_coding	3	48673902	48700348	-
ENSG00000043039	-1.15636	2.94706	4.18399e-22	5.84523e-21	BARX2	protein_coding	11	129245835	129322171	+
ENSG00000135363	-1.15523	1.9999	2.07825e-11	1.13592e-10	LMO2	protein_coding	11	33880122	33913836	-
ENSG00000260193	-1.15491	0.853418	3.69684e-05	9.82506e-05	RP11-83N9.5	lincRNA	9	138999654	139001270	-
ENSG00000175564	-1.15207	0.656528	1.3055e-05	3.70883e-05	UCP3	protein_coding	11	73711326	73720480	-
ENSG00000180573	-1.15173	5.94936	7.01162e-45	3.17467e-43	HIST1H2AC	protein_coding	6	26124373	26139344	+
ENSG00000149600	-1.14891	4.64955	4.25599e-50	2.48459e-48	COMMD7	protein_coding	20	31290493	31331803	-
ENSG00000226332	-1.1488	2.96615	2.14245e-18	2.25056e-17	RP11-157P1.4	antisense	20	60880488	60881381	-
ENSG00000100523	-1.1486	1.42357	1.53488e-08	6.23174e-08	DDHD1	protein_coding	14	53510686	53620000	-
ENSG00000184828	-1.14804	4.58572	3.43479e-30	7.78873e-29	ZBTB7C	protein_coding	18	45553044	45937123	-
ENSG00000183484	-1.14725	3.59027	2.30816e-22	3.29165e-21	GPR132	protein_coding	14	105515728	105531782	-
ENSG00000248866	-1.14701	1.34813	6.66982e-08	2.52318e-07	USP46-AS1	lincRNA	4	53525573	53527835	+
ENSG00000273081	-1.14662	0.383995	0.000187811	0.000445081	RP4-813F11.4	lincRNA	7	140702410	140704649	-
ENSG00000069667	-1.14306	1.3654	5.54858e-07	1.88512e-06	RORA	protein_coding	15	60780483	61521518	-
ENSG00000087245	-1.14229	6.19318	2.56247e-68	3.00466e-66	MMP2	protein_coding	16	55423612	55540603	+
ENSG00000160991	-1.14102	4.51359	9.84264e-36	3.00738e-34	ORAI2	protein_coding	7	102073553	102097268	+
ENSG00000177374	-1.13945	1.45206	3.25482e-08	1.27035e-07	HIC1	protein_coding	17	1957448	1962981	+
ENSG00000229647	-1.13775	1.6945	5.66006e-10	2.68408e-09	AC007879.7	lincRNA	2	208104374	208110611	+
ENSG00000251322	-1.13705	1.89804	2.33544e-09	1.03088e-08	SHANK3	protein_coding	22	51112843	51171726	+
ENSG00000238164	-1.13665	2.19029	2.53588e-08	1.00143e-07	RP3-395M20.8	processed_transcript	1	2481359	2488470	-
ENSG00000016082	-1.13469	1.59867	6.2335e-08	2.36694e-07	ISL1	protein_coding	5	50678921	50690564	+
ENSG00000172183	-1.13358	1.46709	5.18133e-08	1.985e-07	ISG20	protein_coding	15	89179384	89199714	+
ENSG00000143502	-1.13294	4.45129	1.07289e-38	3.77409e-37	SUSD4	protein_coding	1	223394161	223537544	-
ENSG00000179455	-1.12978	2.40989	2.78277e-13	1.87878e-12	MKRN3	protein_coding	15	23810454	23873064	+
ENSG00000186472	-1.12798	5.08479	1.2573e-67	1.44948e-65	PCLO	protein_coding	7	82383329	82792246	-
ENSG00000171962	-1.12646	2.13992	5.70716e-11	2.99757e-10	LRRC48	protein_coding	17	17876127	17920203	+
ENSG00000237989	-1.12607	0.731	2.61921e-05	7.12531e-05	AP001046.5	lincRNA	21	44778027	44782229	-
ENSG00000259663	-1.12541	0.406489	0.000111393	0.000273627	CTD-2314G24.2	antisense	5	50668570	50679166	-
ENSG00000230490	-1.12391	0.212298	0.00033447	0.000760331	RP11-141M1.3	lincRNA	13	33929343	34250905	-
ENSG00000259479	-1.1234	0.784457	9.09259e-06	2.6339e-05	CTD-2008A1.2	pseudogene	15	45118569	45176892	-
ENSG00000258457	-1.12238	1.78439	2.80774e-09	1.22987e-08	RP11-298I3.4	antisense	14	23451907	23468287	+
ENSG00000235831	-1.12137	0.251287	0.000406945	0.000911788	BHLHE40-AS1	antisense	3	4938493	5021646	-
ENSG00000168016	-1.12116	4.36151	7.02996e-27	1.31574e-25	TRANK1	protein_coding	3	36868311	36986548	-
ENSG00000188707	-1.11956	2.68121	1.31409e-13	9.16521e-13	ZBED6CL	protein_coding	7	150026938	150029808	+
ENSG00000197903	-1.11777	5.95452	1.11067e-32	2.8113e-31	HIST1H2BK	protein_coding	6	27106073	27114619	-
ENSG00000170537	-1.11634	4.7047	1.222e-52	7.83392e-51	TMC7	protein_coding	16	18995256	19075264	+
ENSG00000138400	-1.11604	1.12521	3.0039e-06	9.3005e-06	MDH1B	protein_coding	2	207602487	207630271	-
ENSG00000143412	-1.11176	4.7674	3.17086e-37	1.04319e-35	ANXA9	protein_coding	1	150954493	150968110	+
ENSG00000139144	-1.11158	0.567801	4.70633e-05	0.000122983	PIK3C2G	protein_coding	12	18400548	18801348	+
ENSG00000176998	-1.11071	0.748552	5.44043e-05	0.000140825	HCG4	pseudogene	6	29758816	29760850	-
ENSG00000245552	-1.11007	0.118868	0.000852243	0.00181326	RP11-712B9.2	antisense	11	94883703	94967268	+
ENSG00000235423	-1.10958	0.598001	4.56514e-05	0.00011959	RP11-282O18.3	antisense	12	123736577	123746030	-
ENSG00000107614	-1.10934	1.46746	3.61997e-06	1.10953e-05	TRDMT1	protein_coding	10	17184253	17244053	-
ENSG00000164850	-1.10711	0.159597	0.000788877	0.00168655	GPER1	protein_coding	7	1121844	1133451	+
ENSG00000197321	-1.10384	7.67336	2.57294e-99	7.35378e-97	SVIL	protein_coding	10	29746267	30025710	-
ENSG00000158234	-1.10354	2.87279	9.91355e-16	8.3438e-15	FAIM	protein_coding	3	138327448	138352218	+
ENSG00000271335	-1.10334	0.199244	0.00063748	0.00138314	RP11-324I22.4	antisense	10	35603480	35625329	-
ENSG00000273118	-1.10297	0.199579	0.000471316	0.00104341	AC079610.1	sense_overlapping	2	213446081	213886269	-
ENSG00000143942	-1.10155	1.67056	7.09342e-09	2.98786e-08	CHAC2	protein_coding	2	53994929	54002333	+
ENSG00000177932	-1.10058	2.32793	1.09228e-13	7.66885e-13	ZNF354C	protein_coding	5	178487416	178510538	+
ENSG00000251537	-1.09948	1.68464	5.17492e-09	2.20961e-08	RP11-385D13.1	protein_coding	17	15474805	15554967	-
ENSG00000174353	-1.09916	1.76316	1.90271e-07	6.87291e-07	STAG3L3	pseudogene	7	72440227	72476445	-
ENSG00000122592	-1.09845	4.47453	6.29836e-34	1.74208e-32	HOXA7	protein_coding	7	27193335	27197555	-
ENSG00000273295	-1.09818	0.494443	0.000273048	0.000629782	AP000350.5	lincRNA	22	24243619	24249255	-
ENSG00000130203	-1.09783	0.526894	8.98077e-05	0.00022381	APOE	protein_coding	19	45409011	45412650	+
ENSG00000196659	-1.09762	4.06937	5.48874e-26	9.74128e-25	TTC30B	protein_coding	2	178413726	178417742	-
ENSG00000271430	-1.09734	2.68357	2.64895e-12	1.60445e-11	RP3-368A4.5	sense_intronic	X	73420064	73461983	-
ENSG00000251307	-1.09601	-0.0274776	0.00155637	0.00317925	RP11-506H20.1	antisense	5	54529762	54591029	+
ENSG00000143390	-1.09	6.91224	1.05427e-70	1.36448e-68	RFX5	protein_coding	1	151313116	151319833	-
ENSG00000155666	-1.08998	0.766046	7.22807e-05	0.000182787	KDM8	protein_coding	16	27214807	27233089	+
ENSG00000221845	-1.08992	1.23237	3.23052e-06	9.96615e-06	C7orf65	protein_coding	7	47694842	47701246	+
ENSG00000260136	-1.08967	0.383586	0.000289005	0.000663797	CTD-2270L9.4	lincRNA	16	23464079	23468927	+
ENSG00000272692	-1.08901	0.0621078	0.00178545	0.00360426	RP11-399K21.14	lincRNA	10	77168915	77171600	+
ENSG00000155792	-1.08884	1.36573	1.01475e-06	3.33524e-06	DEPTOR	protein_coding	8	120885957	121063152	+
ENSG00000136869	-1.08679	2.0615	1.50562e-10	7.60514e-10	TLR4	protein_coding	9	120466610	120479149	+
ENSG00000148288	-1.08655	2.42472	4.2585e-11	2.26005e-10	GBGT1	protein_coding	9	136028340	136039332	-
ENSG00000172331	-1.08633	4.62526	4.69099e-45	2.14519e-43	BPGM	protein_coding	7	134331560	134364565	+
ENSG00000180771	-1.0849	3.19535	3.82783e-17	3.6118e-16	SRSF8	pseudogene	11	94800056	94804388	+
ENSG00000106541	-1.08256	6.97081	6.59883e-34	1.81059e-32	AGR2	protein_coding	7	16831435	16873057	-
ENSG00000186765	-1.08236	0.145996	0.0010087	0.00212375	FSCN2	protein_coding	17	79495422	79504156	+
ENSG00000105854	-1.08095	4.16448	1.34602e-20	1.65913e-19	PON2	protein_coding	7	95034175	95064510	-
ENSG00000214562	-1.07948	1.2063	9.24453e-07	3.05899e-06	NUTM2D	protein_coding	10	89117425	89130452	+
ENSG00000118418	-1.07849	4.03989	4.99825e-27	9.41909e-26	HMGN3	protein_coding	6	79910962	79944406	-
ENSG00000184378	-1.07401	0.828174	0.000122956	0.000300309	ACTRT3	protein_coding	3	169484709	169487683	-
ENSG00000008323	-1.07382	4.09176	2.15893e-33	5.76233e-32	PLEKHG6	protein_coding	12	6419602	6437672	+
ENSG00000114812	-1.07302	3.3364	5.38448e-21	6.86521e-20	VIPR1	protein_coding	3	42530791	42579059	+
ENSG00000118557	-1.07287	1.60761	6.63636e-08	2.51226e-07	PMFBP1	protein_coding	16	72146056	72210777	-
ENSG00000120875	-1.07106	4.00881	8.20617e-21	1.02719e-19	DUSP4	protein_coding	8	29190581	29208185	-
ENSG00000031003	-1.06998	5.69577	7.53624e-61	6.6703e-59	FAM13B	protein_coding	5	137273649	137387650	-
ENSG00000186684	-1.06969	4.0217	1.19261e-24	1.97126e-23	CYP27C1	protein_coding	2	127941696	127977654	-
ENSG00000105290	-1.06932	0.956831	1.42892e-05	4.03113e-05	APLP1	protein_coding	19	36358801	36370693	+
ENSG00000177508	-1.06907	5.31876	3.31278e-66	3.55063e-64	IRX3	protein_coding	16	54317216	54320675	-
ENSG00000267801	-1.06829	0.749168	3.45883e-05	9.23364e-05	RP11-552F3.9	antisense	17	73872453	73875627	+
ENSG00000237149	-1.06583	1.80202	1.86546e-09	8.32809e-09	ZNF503-AS2	processed_transcript	10	77160759	77168738	+
ENSG00000261804	-1.06522	1.02524	8.60762e-06	2.50346e-05	RP11-44F14.2	lincRNA	16	53407405	53418657	+
ENSG00000203666	-1.06494	2.06872	1.32957e-10	6.74571e-10	EFCAB2	protein_coding	1	245133007	245290466	+
ENSG00000178750	-1.06494	1.93023	1.1406e-09	5.20174e-09	STX19	protein_coding	3	93733213	93747454	-
ENSG00000214708	-1.06395	1.36655	6.01911e-07	2.03892e-06	AC090616.2	protein_coding	17	30468245	30470154	-
ENSG00000023902	-1.06248	0.536708	0.0001521	0.000365184	PLEKHO1	protein_coding	1	150121373	150136916	+
ENSG00000082497	-1.06012	4.38479	3.32343e-31	7.971e-30	SERTAD4	protein_coding	1	210406144	210419976	+
ENSG00000271122	-1.05925	4.5599	3.25551e-29	6.98942e-28	RP11-379H18.1	antisense	7	35734824	35739023	+
ENSG00000260219	-1.058	0.740077	0.000119032	0.000291658	RP11-347C12.10	lincRNA	16	30366762	30367848	+
ENSG00000124766	-1.05755	7.50003	5.53119e-71	7.29638e-69	SOX4	protein_coding	6	21593972	21598847	+
ENSG00000187792	-1.05715	1.68498	1.1319e-08	4.65901e-08	ZNF70	protein_coding	22	24083769	24093279	-
ENSG00000235437	-1.05644	0.995676	7.90027e-06	2.3085e-05	RP11-357C3.3	processed_transcript	X	62563106	62780951	-
ENSG00000259728	-1.05622	0.685123	6.37581e-05	0.000163054	LINC00933	pseudogene	15	85113880	85123406	+
ENSG00000270964	-1.05612	0.740306	8.24007e-05	0.000206806	RP11-502I4.3	lincRNA	15	67833410	67834942	-
ENSG00000164418	-1.05581	3.62498	2.18052e-26	4.00999e-25	GRIK2	protein_coding	6	101846664	102517958	+
ENSG00000117020	-1.05518	4.60247	2.1322e-41	8.31014e-40	AKT3	protein_coding	1	243651535	244014381	-
ENSG00000255121	-1.05465	2.00647	7.64409e-10	3.56577e-09	RP11-110I1.12	lincRNA	11	118865534	118868714	-
ENSG00000115718	-1.05359	2.97917	9.51274e-12	5.42416e-11	PROC	protein_coding	2	128176003	128186822	+
ENSG00000039139	-1.05169	1.12475	8.83672e-06	2.56411e-05	DNAH5	protein_coding	5	13690440	13944652	-
ENSG00000188760	-1.05012	2.31314	2.56442e-12	1.55738e-11	TMEM198	protein_coding	2	220408385	220415317	+
ENSG00000153147	-1.05002	6.46721	5.45968e-79	8.81192e-77	SMARCA5	protein_coding	4	144434616	144478639	+
ENSG00000261338	-1.04971	1.1869	3.65001e-06	1.11823e-05	RP11-378A13.1	sense_overlapping	2	219120042	219122087	+
ENSG00000198569	-1.04878	0.394933	0.00050882	0.00112119	SLC34A3	protein_coding	9	140125209	140131006	+
ENSG00000171811	-1.04843	0.844418	3.59748e-05	9.57026e-05	TTC40	protein_coding	10	134621896	134756327	-
ENSG00000119943	-1.04771	3.54354	3.42133e-20	4.09217e-19	PYROXD2	protein_coding	10	100143322	100174941	-
ENSG00000254973	-1.04606	0.868689	3.73882e-05	9.93471e-05	RP11-429J17.7	lincRNA	8	144840323	144853992	-
ENSG00000119547	-1.0454	-0.106437	0.00339277	0.00652261	ONECUT2	protein_coding	18	55102917	55158529	+
ENSG00000210107	-1.04464	1.30053	7.93393e-07	2.6496e-06	MT-TQ	Mt_tRNA	MT	4329	4400	-
ENSG00000163739	-1.04464	1.57233	4.5104e-07	1.55083e-06	CXCL1	protein_coding	4	74735110	74736959	+
ENSG00000130598	-1.04309	1.01133	0.000193281	0.000457019	TNNI2	protein_coding	11	1860219	1862910	+
ENSG00000196597	-1.03994	2.36889	5.09021e-12	2.99325e-11	ZNF782	protein_coding	9	99578754	99637905	-
ENSG00000177096	-1.03987	2.77842	7.24331e-16	6.17594e-15	FAM109B	protein_coding	22	42470255	42475445	+
ENSG00000197558	-1.03905	0.118485	0.00147211	0.00302018	SSPO	processed_transcript	7	149473131	149531068	+
ENSG00000165171	-1.03721	0.784286	0.00010536	0.000259736	WBSCR27	protein_coding	7	73248920	73256865	-
ENSG00000272142	-1.03704	0.784356	4.18019e-05	0.00011001	RP11-428J1.5	lincRNA	6	5030206	5043683	+
ENSG00000143434	-1.0361	1.77668	1.22058e-06	3.96859e-06	SEMA6C	protein_coding	1	151104161	151119104	-
ENSG00000224818	-1.03548	2.51934	1.27437e-10	6.48965e-10	RP11-134G8.8	lincRNA	1	201433511	201434274	-
ENSG00000216895	-1.03471	1.41833	2.31261e-05	6.33775e-05	AC009403.2	protein_coding	7	155403925	155437899	-
ENSG00000251432	-1.03291	0.957177	0.000233464	0.000544895	RP11-420A23.1	lincRNA	4	129213906	129440549	+
ENSG00000182195	-1.0329	4.42609	3.18493e-30	7.24612e-29	LDOC1	protein_coding	X	140269934	140271310	-
ENSG00000127329	-1.03116	5.36027	7.37174e-44	3.22079e-42	PTPRB	protein_coding	12	70910630	71031220	-
ENSG00000249641	-1.03049	3.58566	1.2205e-25	2.12218e-24	HOXC13-AS	antisense	12	54329112	54333427	-
ENSG00000169562	-1.02817	2.19268	6.15002e-11	3.22277e-10	GJB1	protein_coding	X	70435044	70445366	+
ENSG00000129465	-1.02785	1.28931	5.73583e-06	1.71326e-05	RIPK3	protein_coding	14	24805227	24809251	-
ENSG00000183049	-1.02726	2.86846	1.08649e-14	8.3364e-14	CAMK1D	protein_coding	10	12391481	12877545	+
ENSG00000197353	-1.02676	3.02676	2.36562e-13	1.60822e-12	LYPD2	protein_coding	8	143831568	143833952	-
ENSG00000231160	-1.02599	1.45015	1.1157e-05	3.1948e-05	RP11-617D20.1	antisense	4	38614322	38666504	-
ENSG00000185467	-1.025	0.721927	7.35094e-05	0.000185586	KPNA7	protein_coding	7	98771197	98805129	-
ENSG00000138311	-1.02375	4.64762	9.16395e-36	2.80625e-34	ZNF365	protein_coding	10	64133951	64431771	+
ENSG00000225630	-1.02144	3.06739	3.89126e-19	4.30785e-18	MTND2P28	pseudogene	1	565020	566063	+
ENSG00000113273	-1.02098	1.8517	2.83035e-05	7.64742e-05	ARSB	protein_coding	5	78073032	78281910	-
ENSG00000143222	-1.02087	5.39567	2.18899e-57	1.74597e-55	UFC1	protein_coding	1	161122566	161128646	+
ENSG00000175536	-1.01947	0.97237	2.08403e-05	5.75963e-05	LIPT2	protein_coding	11	74202757	74204778	-
ENSG00000228716	-1.01932	5.60417	4.79409e-22	6.64345e-21	DHFR	protein_coding	5	79922047	79950802	-
ENSG00000234678	-1.01928	3.88682	2.83168e-14	2.10215e-13	RP11-465N4.4	antisense	1	201969222	201979481	-
ENSG00000261485	-1.01897	0.925648	3.87766e-05	0.000102797	PAN3-AS1	antisense	13	28710980	28712330	-
ENSG00000261428	-1.01869	0.105217	0.00305866	0.00592763	RP11-16P6.1	antisense	2	223431624	223434438	-
ENSG00000273301	-1.01773	1.63607	3.32456e-06	1.02448e-05	RP11-314B1.2	lincRNA	2	226563230	226568370	+
ENSG00000160345	-1.01769	2.69393	2.81731e-14	2.09262e-13	C9orf116	protein_coding	9	138387027	138393580	-
ENSG00000227542	-1.0168	-0.0273076	0.00326013	0.0062923	AC092614.2	lincRNA	2	192093891	192110898	-
ENSG00000267575	-1.0153	1.30021	2.3037e-06	7.25373e-06	CTC-459F4.3	lincRNA	19	28284371	28409771	+
ENSG00000132801	-1.01504	2.06849	4.8598e-09	2.08153e-08	ZSWIM3	protein_coding	20	44486256	44507761	+
ENSG00000066248	-1.01472	0.684422	0.000711101	0.00152909	NGEF	protein_coding	2	233743396	233877982	-
ENSG00000236753	-1.0146	1.3186	2.06719e-06	6.54961e-06	MKLN1-AS	processed_transcript	7	130994503	131012981	-
ENSG00000213420	-1.01454	2.38954	7.30972e-10	3.42259e-09	GPC2	protein_coding	7	99767229	99774995	-
ENSG00000148053	-1.01411	1.38974	9.96264e-06	2.87137e-05	NTRK2	protein_coding	9	87283466	87638505	+
ENSG00000107560	-1.01398	3.96689	1.59907e-25	2.76293e-24	RAB11FIP2	protein_coding	10	119764427	119806114	-
ENSG00000167981	-1.01383	1.66731	6.37676e-06	1.89275e-05	ZNF597	protein_coding	16	3486104	3493542	-
ENSG00000100413	-1.01368	4.28424	5.28261e-28	1.06264e-26	POLR3H	protein_coding	22	41921808	41940610	-
ENSG00000213782	-1.01366	0.145701	0.00175525	0.00354949	DDX47	protein_coding	12	12966250	12982915	+
ENSG00000267040	-1.01353	0.37262	0.000808192	0.00172489	RP11-35G9.3	antisense	18	55297534	55405276	+
ENSG00000213638	-1.01275	0.568146	0.000280614	0.000646038	ADAT3	protein_coding	19	1905377	1913444	+
ENSG00000147036	-1.01126	0.440042	0.000614715	0.00133649	LANCL3	protein_coding	X	37430822	37543716	+
ENSG00000032742	-1.01115	3.9837	2.63245e-21	3.45594e-20	IFT88	protein_coding	13	21140585	21265503	+
ENSG00000135519	-1.00904	2.77608	2.0001e-12	1.23434e-11	KCNH3	protein_coding	12	49932940	49952091	+
ENSG00000273311	-1.009	0.439809	0.000802273	0.00171361	DGCR11	sense_intronic	22	19033675	19035888	-
ENSG00000111863	-1.00865	0.918115	5.88727e-05	0.00015142	ADTRP	protein_coding	6	11712287	11807279	-
ENSG00000214425	-1.00862	2.65527	1.42056e-11	7.93192e-11	LRRC37A4P	pseudogene	17	43578685	43627701	-
ENSG00000186767	-1.00847	3.97406	9.36381e-29	1.95231e-27	SPIN4	protein_coding	X	62567107	62571223	-
ENSG00000226137	-1.0071	4.07125	3.23508e-20	3.88295e-19	BAIAP2-AS1	lincRNA	17	79002933	79008501	-
ENSG00000174428	-1.00449	2.54007	7.47331e-10	3.49442e-09	GTF2IRD2B	protein_coding	7	74508364	74565623	+
ENSG00000198298	-1.00438	1.1795	2.84475e-05	7.67797e-05	ZNF485	protein_coding	10	44101855	44113351	+
ENSG00000136783	-1.00335	5.32952	3.79201e-30	8.58459e-29	NIPSNAP3A	protein_coding	9	107509969	107522403	+
ENSG00000273314	-1.00289	2.42436	8.09599e-11	4.20397e-10	RP5-1136G13.2	antisense	7	148393559	148395756	-
ENSG00000106686	-1.00283	1.70756	2.96501e-07	1.04434e-06	SPATA6L	protein_coding	9	4553386	4666674	-
ENSG00000107984	-1.00023	6.72778	2.31753e-28	4.72426e-27	DKK1	protein_coding	10	54074056	54077802	+
ENSG00000071243	-0.99974	3.55906	1.87414e-19	2.12315e-18	ING3	protein_coding	7	120590803	120617270	+
ENSG00000178537	-0.999015	1.25113	5.67357e-06	1.69651e-05	SLC25A20	protein_coding	3	48894369	48936426	-
ENSG00000101417	-0.998959	3.96105	1.98805e-19	2.24478e-18	PXMP4	protein_coding	20	32294512	32308125	-
ENSG00000255031	-0.99834	2.31607	7.59808e-10	3.54792e-09	RP11-802E16.3	antisense	11	67818207	67821229	+
ENSG00000228544	-0.9966	1.28853	1.81431e-06	5.78444e-06	CCDC183-AS1	antisense	9	139698379	139703300	-
ENSG00000162654	0.995421	6.97629	2.62533e-23	3.97538e-22	GBP4	protein_coding	1	89646831	89664615	-
ENSG00000102996	0.996048	6.61656	2.05617e-56	1.58952e-54	MMP15	protein_coding	16	58059470	58080805	+
ENSG00000206344	0.997725	2.01451	9.67859e-10	4.44082e-09	HCG27	protein_coding	6	31165537	31171745	+
ENSG00000116151	0.998031	4.04252	5.32243e-22	7.34592e-21	MORN1	protein_coding	1	2252692	2323146	-
ENSG00000142677	0.998456	2.33352	1.17269e-11	6.62884e-11	IL22RA1	protein_coding	1	24446261	24469611	-
ENSG00000197863	0.998687	1.02556	9.09332e-05	0.00022645	ZNF790	protein_coding	19	37308330	37341689	-
ENSG00000114790	0.998768	3.75562	2.54575e-18	2.6559e-17	ARHGEF26	protein_coding	3	153838792	153975616	+
ENSG00000164574	1.00349	4.65477	1.7532e-29	3.83608e-28	GALNT10	protein_coding	5	153570290	153800544	+
ENSG00000186026	1.00671	1.17941	1.32547e-05	3.7625e-05	ZNF284	protein_coding	19	44576297	44593766	+
ENSG00000138623	1.00718	2.84312	1.38448e-13	9.6317e-13	SEMA7A	protein_coding	15	74701630	74726808	-
ENSG00000141295	1.00849	5.39116	5.62158e-43	2.38769e-41	SCRN2	protein_coding	17	45915058	45918699	-
ENSG00000115414	1.00862	3.2813	1.00421e-05	2.89185e-05	FN1	protein_coding	2	216225163	216300895	-
ENSG00000204758	1.00966	0.372279	0.00114549	0.00239157	CTC-308K20.1	antisense	5	172381789	172386395	-
ENSG00000272473	1.01138	0.505792	0.000411825	0.000921668	AC006273.4	lincRNA	19	781002	781862	-
ENSG00000167393	1.01168	3.97167	3.85556e-27	7.31597e-26	PPP2R3B	protein_coding	X	294698	347690	-
ENSG00000106992	1.01319	2.55788	1.18511e-10	6.06437e-10	AK1	protein_coding	9	130628759	130640022	-
ENSG00000113594	1.01763	3.42794	5.88904e-13	3.84722e-12	LIFR	protein_coding	5	38475065	38608456	-
ENSG00000152527	1.01764	5.25868	3.92643e-56	2.95971e-54	PLEKHH2	protein_coding	2	43864412	43995126	+
ENSG00000116670	1.01847	4.45545	6.19011e-34	1.7156e-32	MAD2L2	protein_coding	1	11734537	11751707	-
ENSG00000105767	1.0187	4.16231	5.00831e-31	1.18874e-29	CADM4	protein_coding	19	44126520	44143991	-
ENSG00000131069	1.01914	6.38498	1.04036e-14	7.99143e-14	ACSS2	protein_coding	20	33459949	33515769	+
ENSG00000171425	1.01981	5.02607	1.36517e-28	2.80792e-27	ZNF581	protein_coding	19	56146825	56156988	+
ENSG00000171903	1.02271	3.39158	1.70388e-15	1.40394e-14	CYP4F11	protein_coding	19	16023177	16045677	-
ENSG00000142621	1.02324	0.694918	0.000235355	0.000548749	FHAD1	protein_coding	1	15573768	15726779	+
ENSG00000080561	1.02363	4.42692	1.62419e-23	2.50362e-22	MID2	protein_coding	X	107068985	107170423	+
ENSG00000110881	1.02376	1.37825	1.30456e-06	4.22402e-06	ASIC1	protein_coding	12	50451331	50477394	+
ENSG00000164904	1.02379	7.27372	2.14094e-63	2.11306e-61	ALDH7A1	protein_coding	5	125877533	125931110	-
ENSG00000144619	1.02464	3.63955	4.63987e-16	4.04412e-15	CNTN4	protein_coding	3	2140497	3099645	+
ENSG00000183010	1.02563	4.73787	6.69812e-21	8.44592e-20	PYCR1	protein_coding	17	79890260	79900288	-
ENSG00000121417	1.02663	1.92645	8.94839e-08	3.34595e-07	ZNF211	protein_coding	19	58141761	58154147	+
ENSG00000163121	1.02758	3.02822	1.48354e-07	5.41726e-07	NEURL3	pseudogene	2	97163383	97173846	-
ENSG00000173482	1.02804	2.45672	1.98552e-13	1.3606e-12	PTPRM	protein_coding	18	7566780	8406859	+
ENSG00000138685	1.02852	2.13263	2.13479e-10	1.06576e-09	FGF2	protein_coding	4	123747863	123819391	+
ENSG00000272198	1.02879	1.56259	8.1553e-08	3.06276e-07	RP11-309G3.3	lincRNA	1	181060245	181062035	+
ENSG00000134058	1.03028	6.28186	4.78828e-41	1.83493e-39	CDK7	protein_coding	5	68530668	68573250	+
ENSG00000095370	1.03049	3.43391	8.87216e-11	4.5931e-10	SH2D3C	protein_coding	9	130500596	130541020	-
ENSG00000203709	1.03331	0.933727	1.30062e-05	3.69655e-05	C1orf132	processed_transcript	1	207974863	208042495	-
ENSG00000103021	1.03425	3.78376	9.25751e-26	1.62201e-24	CCDC113	protein_coding	16	58265061	58317740	+
ENSG00000229422	1.03581	0.199512	0.001135	0.00237075	RP11-262H14.5	pseudogene	9	66493572	66494196	-
ENSG00000108582	1.03646	6.99549	2.76929e-53	1.84426e-51	CPD	protein_coding	17	28705923	28797007	+
ENSG00000204920	1.03788	2.56006	6.60618e-14	4.74255e-13	ZNF155	protein_coding	19	44472014	44502477	+
ENSG00000099219	1.03807	7.36077	2.38292e-89	5.10802e-87	ERMP1	protein_coding	9	5765076	5833117	-
ENSG00000109255	1.03853	6.84504	8.97524e-54	6.09561e-52	NMU	protein_coding	4	56461396	56502865	-
ENSG00000188089	1.04074	0.588387	0.000342827	0.000777523	PLA2G4E	protein_coding	15	42273780	42343388	-
ENSG00000160200	1.04092	4.54989	8.3019e-22	1.13215e-20	CBS	protein_coding	21	44473301	44497053	-
ENSG00000196653	1.04109	0.557781	0.000234858	0.000547869	ZNF502	protein_coding	3	44754135	44765323	+
ENSG00000118515	1.0413	3.6422	2.39409e-21	3.15206e-20	SGK1	protein_coding	6	134490384	134639250	-
ENSG00000186567	1.04842	2.98664	1.2458e-11	7.00744e-11	CEACAM19	protein_coding	19	45165545	45187631	+
ENSG00000187098	1.04911	4.49242	4.02129e-41	1.54966e-39	MITF	protein_coding	3	69788586	70017488	+
ENSG00000186280	1.04933	1.41208	8.85139e-07	2.93882e-06	KDM4D	protein_coding	11	94706845	94732682	+
ENSG00000085999	1.04939	4.40314	4.52616e-16	3.95003e-15	RAD54L	protein_coding	1	46713360	46744145	+
ENSG00000135148	1.04951	7.69453	4.09072e-36	1.28422e-34	TRAFD1	protein_coding	12	112563305	112591407	+
ENSG00000064687	1.05105	5.51398	6.09747e-38	2.08087e-36	ABCA7	protein_coding	19	1040102	1065571	+
ENSG00000264575	1.05116	0.62701	0.00172982	0.00350486	LINC00526	lincRNA	18	5236723	5238597	-
ENSG00000196967	1.05272	1.25071	6.86788e-06	2.0245e-05	ZNF585A	protein_coding	19	37597636	37663643	-
ENSG00000214063	1.05422	2.59199	2.91867e-11	1.57954e-10	TSPAN4	protein_coding	11	842808	867116	+
ENSG00000183647	1.05537	1.27634	3.32195e-05	8.89593e-05	ZNF530	protein_coding	19	58111253	58124090	+
ENSG00000023608	1.05579	3.409	2.05271e-15	1.67926e-14	SNAPC1	protein_coding	14	62229075	62263146	+
ENSG00000073670	1.05728	0.684676	0.000151525	0.000363867	ADAM11	protein_coding	17	42836399	42859214	+
ENSG00000204387	1.05977	7.23693	5.89299e-49	3.20817e-47	C6orf48	protein_coding	6	31802385	31807541	+
ENSG00000125746	1.06026	6.80894	3.97257e-60	3.42765e-58	EML2	protein_coding	19	46110252	46148887	-
ENSG00000151338	1.06255	4.22712	3.79352e-38	1.30762e-36	MIPOL1	protein_coding	14	37667118	38021566	+
ENSG00000140105	1.06467	8.50834	1.21277e-50	7.26552e-49	WARS	protein_coding	14	100800125	100843142	-
ENSG00000064270	1.06487	2.46486	6.57811e-13	4.26691e-12	ATP2C2	protein_coding	16	84402133	84497793	+
ENSG00000198807	1.06641	6.19377	6.99869e-62	6.62172e-60	PAX9	protein_coding	14	37126773	37148920	+
ENSG00000122126	1.07199	5.91945	5.56011e-70	6.99809e-68	OCRL	protein_coding	X	128673826	128726538	+
ENSG00000108479	1.0733	4.0294	2.56629e-26	4.68176e-25	GALK1	protein_coding	17	73747675	73761792	-
ENSG00000165475	1.07408	2.06655	1.80664e-10	9.07223e-10	CRYL1	protein_coding	13	20977806	21099996	-
ENSG00000163064	1.0753	1.36066	3.19919e-06	9.87839e-06	EN1	protein_coding	2	119599747	119605254	-
ENSG00000159527	1.07734	2.23506	3.65603e-11	1.95316e-10	PGLYRP3	protein_coding	1	153270338	153283194	-
ENSG00000262823	1.07746	0.263257	0.000394177	0.000886074	RP13-580F15.2	antisense	17	4385261	4389648	-
ENSG00000187134	1.07806	3.17134	9.36089e-15	7.22284e-14	AKR1C1	protein_coding	10	4934796	5025475	+
ENSG00000047597	1.07916	1.98782	3.37848e-10	1.64593e-09	XK	protein_coding	X	37545012	37591383	+
ENSG00000241635	1.07925	2.97396	2.36522e-15	1.92687e-14	UGT1A8	protein_coding	2	234526291	234681956	+
ENSG00000173391	1.07948	5.87688	2.06442e-53	1.38155e-51	OLR1	protein_coding	12	10310902	10324737	-
ENSG00000105523	1.07963	2.08657	1.99086e-09	8.85909e-09	FAM83E	protein_coding	19	49104067	49118111	-
ENSG00000141738	1.0801	5.95702	4.27926e-35	1.24909e-33	GRB7	protein_coding	17	37894180	37903544	+
ENSG00000116039	1.08018	6.78071	3.56521e-37	1.16733e-35	ATP6V1B1	protein_coding	2	71163012	71192536	+
ENSG00000118194	1.08155	1.60852	1.35616e-05	3.84269e-05	TNNT2	protein_coding	1	201328136	201346890	-
ENSG00000196684	1.08205	0.185927	0.000858394	0.00182494	HSH2D	protein_coding	19	16244838	16269386	+
ENSG00000130224	1.08207	4.53727	4.91386e-36	1.52519e-34	LRCH2	protein_coding	X	114345185	114468635	-
ENSG00000120055	1.08214	1.74462	2.28242e-09	1.0091e-08	C10orf95	protein_coding	10	104209594	104211300	-
ENSG00000142046	1.08232	0.861188	9.6883e-05	0.000240177	TMEM91	protein_coding	19	41856816	41889988	+
ENSG00000172159	1.08469	6.4513	3.47784e-49	1.91616e-47	FRMD3	protein_coding	9	85857905	86153461	-
ENSG00000225762	1.08565	2.40696	9.46796e-11	4.88312e-10	RP11-511I2.2	antisense	1	47846600	47874149	-
ENSG00000169429	1.08602	1.5662	0.000716429	0.00154006	IL8	protein_coding	4	74606223	74609433	+
ENSG00000135069	1.0861	6.39619	8.80796e-18	8.69952e-17	PSAT1	protein_coding	9	80912059	80945009	+
ENSG00000139714	1.08635	0.418263	0.000267557	0.000618052	MORN3	protein_coding	12	122089024	122110537	-
ENSG00000116991	1.08652	4.78316	1.26857e-47	6.66802e-46	SIPA1L2	protein_coding	1	232533711	232697304	-
ENSG00000143369	1.08692	6.80406	2.37975e-61	2.1621e-59	ECM1	protein_coding	1	150480538	150486265	+
ENSG00000167747	1.08748	6.24174	5.26306e-39	1.86093e-37	C19orf48	protein_coding	19	51300961	51308186	-
ENSG00000120217	1.09224	1.17306	1.07182e-06	3.51525e-06	CD274	protein_coding	9	5450503	5470566	+
ENSG00000157111	1.09299	1.57302	1.25909e-08	5.15473e-08	TMEM171	protein_coding	5	72416119	72427644	+
ENSG00000105287	1.09769	7.04844	3.42869e-67	3.85559e-65	PRKD2	protein_coding	19	47177532	47220384	-
ENSG00000267757	1.09922	3.15753	6.40086e-18	6.4004e-17	C19orf83	protein_coding	19	46144752	46146098	+
ENSG00000171522	1.10136	1.65712	3.88968e-09	1.68442e-08	PTGER4	protein_coding	5	40679600	40693837	+
ENSG00000165113	1.1016	1.02579	2.92748e-06	9.08843e-06	GKAP1	protein_coding	9	86354336	86444431	-
ENSG00000105376	1.10191	4.61986	2.01117e-46	1.01067e-44	ICAM5	protein_coding	19	10400657	10407454	+
ENSG00000223573	1.10294	6.06496	1.25247e-84	2.38648e-82	TINCR	lincRNA	19	5558178	5568045	-
ENSG00000121211	1.1056	3.12346	3.99368e-21	5.17368e-20	MND1	protein_coding	4	154265801	154336270	+
ENSG00000231187	1.1098	3.33002	2.25147e-20	2.72621e-19	RP11-38L15.3	antisense	10	46951472	46966835	+
ENSG00000168502	1.11008	1.32523	2.70176e-07	9.57517e-07	SOGA2	protein_coding	18	8705659	8832776	+
ENSG00000165091	1.11247	1.26368	2.46214e-06	7.71719e-06	TMC1	protein_coding	9	75136717	75451267	+
ENSG00000005187	1.11265	0.909913	4.09625e-06	1.2471e-05	ACSM3	protein_coding	16	20621565	20808903	+
ENSG00000171385	1.11552	1.30777	6.84138e-06	2.01714e-05	KCND3	protein_coding	1	112313284	112531777	-
ENSG00000233937	1.11659	2.15616	2.63321e-11	1.43013e-10	CTC-338M12.4	antisense	5	180673523	180699168	+
ENSG00000125733	1.11708	7.34134	2.38806e-49	1.33178e-47	TRIP10	protein_coding	19	6737936	6751537	+
ENSG00000122870	1.12004	0.987613	3.9226e-05	0.000103868	BICC1	protein_coding	10	60272900	60591195	+
ENSG00000154920	1.12271	4.1705	2.82136e-27	5.39835e-26	EME1	protein_coding	17	48450581	48458844	+
ENSG00000261295	1.12341	1.19318	2.51753e-06	7.8836e-06	RP11-524D16__A.3	antisense	X	99928327	99928978	+
ENSG00000117114	1.12879	3.47804	8.56332e-27	1.5962e-25	LPHN2	protein_coding	1	81771845	82458120	+
ENSG00000065833	1.13486	4.98552	1.02736e-39	3.72865e-38	ME1	protein_coding	6	83920108	84140797	-
ENSG00000135643	1.13651	0.646737	3.1488e-05	8.45038e-05	KCNMB4	protein_coding	12	70760056	70828072	+
ENSG00000165507	1.13789	2.5222	1.43403e-13	9.9663e-13	C10orf10	protein_coding	10	45466429	45474258	-
ENSG00000180385	1.13839	2.45364	2.5175e-12	1.52957e-11	EMC3-AS1	pseudogene	3	10028577	10048674	+
ENSG00000198074	1.13986	2.09841	1.77591e-11	9.77283e-11	AKR1B10	protein_coding	7	134212344	134226160	+
ENSG00000137193	1.14062	5.9068	3.17173e-57	2.5152e-55	PIM1	protein_coding	6	37137979	37143202	+
ENSG00000175197	1.14228	4.29857	3.19178e-24	5.10945e-23	DDIT3	protein_coding	12	57910371	57914300	-
ENSG00000102057	1.14314	0.0472342	0.000870991	0.00184857	KCND1	protein_coding	X	48818639	48827976	-
ENSG00000204941	1.14352	6.51943	8.15065e-41	3.08892e-39	PSG5	protein_coding	19	43670408	43690688	-
ENSG00000196159	1.14423	0.418041	0.000130689	0.000317444	FAT4	protein_coding	4	126237554	126414087	+
ENSG00000142623	1.14444	5.82967	5.52552e-27	1.037e-25	PADI1	protein_coding	1	17531621	17572500	+
ENSG00000159674	1.14717	5.08478	1.66861e-54	1.17999e-52	SPON2	protein_coding	4	1160720	1202750	-
ENSG00000131771	1.15374	1.89906	6.5098e-06	1.92723e-05	PPP1R1B	protein_coding	17	37782993	37792879	+
ENSG00000137103	1.15782	3.6085	1.68521e-26	3.10745e-25	TMEM8B	protein_coding	9	35814448	35854844	+
ENSG00000119900	1.15849	5.20036	6.73332e-47	3.43399e-45	OGFRL1	protein_coding	6	71998506	72018653	+
ENSG00000183876	1.15992	6.98694	4.12679e-58	3.33032e-56	ARSI	protein_coding	5	149675906	149718870	-
ENSG00000180964	1.16031	4.46906	4.3729e-38	1.50355e-36	TCEAL8	protein_coding	X	102507923	102510131	-
ENSG00000213445	1.16125	5.86949	5.43923e-32	1.3349e-30	SIPA1	protein_coding	11	65405568	65418401	+
ENSG00000044524	1.16617	1.3787	2.60305e-07	9.24683e-07	EPHA3	protein_coding	3	89156674	89531284	+
ENSG00000142233	1.16986	1.92605	1.08841e-06	3.56284e-06	NTN5	protein_coding	19	49164664	49176338	-
ENSG00000175832	1.17006	4.22775	9.06793e-24	1.41206e-22	ETV4	protein_coding	17	41605212	41656988	-
ENSG00000013016	1.17115	1.64202	1.58169e-08	6.40663e-08	EHD3	protein_coding	2	31456880	31492313	+
ENSG00000186212	1.17772	0.32509	0.000186235	0.000441652	SOWAHB	protein_coding	4	77816082	77819002	-
ENSG00000147100	1.17855	5.00782	1.68781e-56	1.31563e-54	SLC16A2	protein_coding	X	73641085	73753752	+
ENSG00000134107	1.17884	7.30899	3.16041e-22	4.44694e-21	BHLHE40	protein_coding	3	5020801	5027008	+
ENSG00000240303	1.18013	0.547432	5.37721e-05	0.000139294	ACAD11	protein_coding	3	132276982	132379567	-
ENSG00000235098	1.18359	3.73532	1.54579e-30	3.57016e-29	ANKRD65	protein_coding	1	1353800	1357149	-
ENSG00000167754	1.18457	7.97153	4.5803e-59	3.83153e-57	KLK5	protein_coding	19	51446559	51456349	-
ENSG00000033867	1.18572	3.64311	1.12533e-25	1.96167e-24	SLC4A7	protein_coding	3	27414214	27525911	-
ENSG00000221955	1.18862	2.05179	6.85745e-11	3.57845e-10	SLC12A8	protein_coding	3	124801480	124998021	-
ENSG00000015133	1.18927	2.93731	1.4093e-20	1.72935e-19	CCDC88C	protein_coding	14	91737667	91884188	-
ENSG00000184557	1.19588	4.28769	3.58186e-19	3.97891e-18	SOCS3	protein_coding	17	76352864	76356158	-
ENSG00000267041	1.19734	1.04034	2.61068e-07	9.26912e-07	ZNF850	protein_coding	19	37205285	37263727	-
ENSG00000137962	1.19744	7.58073	2.06534e-112	8.85449e-110	ARHGAP29	protein_coding	1	94614544	94740624	-
ENSG00000167123	1.19787	5.43498	1.83407e-59	1.56283e-57	CERCAM	protein_coding	9	131174030	131199626	+
ENSG00000185697	1.19819	3.77121	3.5596e-32	8.84677e-31	MYBL1	protein_coding	8	67474410	67526482	-
ENSG00000164687	1.19919	1.15934	1.78696e-05	4.9757e-05	FABP5	protein_coding	8	82192598	82197012	+
ENSG00000233836	1.20088	0.21236	0.000441672	0.000983493	RP11-255H23.2	pseudogene	19	23945746	24016116	+
ENSG00000198648	1.20117	7.6921	2.98005e-60	2.60403e-58	STK39	protein_coding	2	168810530	169104651	-
ENSG00000146021	1.20141	1.99564	3.32361e-13	2.21881e-12	KLHL3	protein_coding	5	136953189	137071779	-
ENSG00000112511	1.20357	5.41526	1.4664e-45	6.93709e-44	PHF1	protein_coding	6	33378176	33384230	+
ENSG00000227398	1.20551	1.28869	1.28636e-08	5.2585e-08	KIF9-AS1	antisense	3	47205987	47288091	+
ENSG00000213085	1.21237	1.02594	2.60943e-07	9.2671e-07	CCDC19	protein_coding	1	159842154	159869953	-
ENSG00000106853	1.2127	6.84011	1.26295e-114	5.58917e-112	PTGR1	protein_coding	9	114312002	114362135	-
ENSG00000260001	1.21487	2.14964	6.65494e-13	4.31266e-12	TGFBR3L	protein_coding	19	7981030	7983982	+
ENSG00000111674	1.2171	3.04034	1.96387e-13	1.34645e-12	ENO2	protein_coding	12	7022909	7032861	+
ENSG00000142273	1.21721	5.27887	7.35454e-56	5.45389e-54	CBLC	protein_coding	19	45281126	45303891	+
ENSG00000103546	1.21789	1.19309	1.45309e-07	5.31033e-07	SLC6A2	protein_coding	16	55689516	55740104	+
ENSG00000064655	1.21874	0.0477933	0.000480294	0.00106294	EYA2	protein_coding	20	45523263	45817492	+
ENSG00000104892	1.22029	4.48439	1.42342e-51	8.79638e-50	KLC3	protein_coding	19	45836692	45854778	+
ENSG00000126351	1.22417	4.84847	4.34708e-42	1.78023e-40	THRA	protein_coding	17	38214543	38250120	+
ENSG00000262209	1.22583	0.395449	4.33477e-05	0.000113794	PCDHGB3	protein_coding	5	140749831	140892546	+
ENSG00000105516	1.2261	5.96055	5.22092e-71	6.95396e-69	DBP	protein_coding	19	49133287	49140695	-
ENSG00000163898	1.22653	4.42748	1.49762e-51	9.17224e-50	LIPH	protein_coding	3	185224050	185270401	-
ENSG00000134245	1.23311	3.71167	5.73165e-27	1.07421e-25	WNT2B	protein_coding	1	113009163	113072787	+
ENSG00000249087	1.23326	3.38004	1.42662e-23	2.20651e-22	C1orf213	protein_coding	1	23695490	23698332	+
ENSG00000135547	1.23454	0.10463	0.000214249	0.00050313	HEY2	protein_coding	6	126068810	126082415	+
ENSG00000163644	1.23568	0.88608	1.15261e-06	3.75866e-06	PPM1K	protein_coding	4	89178772	89205921	-
ENSG00000203867	1.23576	0.792981	0.000197647	0.000466377	RBM20	protein_coding	10	112404155	112599227	+
ENSG00000235501	1.23777	0.325401	4.92745e-05	0.00012837	RP4-639F20.1	antisense	1	95393122	95428826	+
ENSG00000115641	1.23961	5.69683	1.49569e-49	8.47907e-48	FHL2	protein_coding	2	105974169	106054970	-
ENSG00000105339	1.23981	5.177	8.62353e-71	1.12673e-68	DENND3	protein_coding	8	142127377	142205907	+
ENSG00000130005	1.24034	3.33072	6.52998e-26	1.15593e-24	GAMT	protein_coding	19	1397091	1401569	-
ENSG00000162645	1.24137	7.14404	3.80042e-24	6.05551e-23	GBP2	protein_coding	1	89571815	89616139	-
ENSG00000196296	1.24238	1.25874	8.60701e-06	2.50346e-05	ATP2A1	protein_coding	16	28889726	28915830	+
ENSG00000203722	1.24501	2.11273	4.51857e-13	2.9846e-12	RAET1G	protein_coding	6	150238014	150244257	-
ENSG00000089250	1.25076	1.93712	1.85904e-12	1.15247e-11	NOS1	protein_coding	12	117645947	117889975	-
ENSG00000146700	1.25154	1.21221	2.42843e-08	9.61488e-08	SRCRB4D	protein_coding	7	76018651	76039012	-
ENSG00000116761	1.25288	2.34603	1.44618e-13	1.00406e-12	CTH	protein_coding	1	70876901	70905534	+
ENSG00000163993	1.25635	6.51674	6.43501e-108	2.45227e-105	S100P	protein_coding	4	6694796	6698897	+
ENSG00000170456	1.25881	0.694058	2.34141e-06	7.36232e-06	DENND5B	protein_coding	12	31535157	31744031	-
ENSG00000152137	1.25887	4.84365	4.86284e-41	1.85315e-39	HSPB8	protein_coding	12	119616447	119658936	+
ENSG00000144136	1.25901	6.71197	1.3621e-94	3.39756e-92	SLC20A1	protein_coding	2	113403434	113421404	+
ENSG00000105755	1.26069	5.59384	2.93912e-79	4.80022e-77	ETHE1	protein_coding	19	44010871	44031396	-
ENSG00000204618	1.26151	4.69	1.03988e-28	2.15499e-27	RNF39	protein_coding	6	30038043	30043664	-
ENSG00000159263	1.26431	1.98797	1.93744e-14	1.45403e-13	SIM2	protein_coding	21	38071433	38122218	+
ENSG00000116717	1.26439	5.98054	5.83343e-64	5.7992e-62	GADD45A	protein_coding	1	68150744	68154021	+
ENSG00000259820	1.27056	1.95431	2.45665e-10	1.21803e-09	AC083843.1	lincRNA	8	135804263	135810515	-
ENSG00000158246	1.27113	5.26974	4.2446e-52	2.65898e-50	FAM46B	protein_coding	1	27331511	27339327	-
ENSG00000144369	1.27206	4.51447	3.7997e-51	2.30655e-49	FAM171B	protein_coding	2	187558698	187630685	+
ENSG00000181856	1.27217	2.07987	5.82005e-09	2.47582e-08	SLC2A4	protein_coding	17	7184986	7191576	+
ENSG00000110777	1.27254	2.19763	1.03966e-08	4.30129e-08	POU2AF1	protein_coding	11	111222977	111326355	-
ENSG00000183386	1.27869	3.69841	1.30667e-35	3.96598e-34	FHL3	protein_coding	1	38462442	38471278	-
ENSG00000085465	1.27996	2.02275	1.08942e-08	4.49766e-08	OVGP1	protein_coding	1	111956936	111970399	-
ENSG00000044459	1.28031	0.505444	1.3288e-05	3.77118e-05	CNTLN	protein_coding	9	17134980	17503921	+
ENSG00000064309	1.28053	3.10965	1.88449e-15	1.54625e-14	CDON	protein_coding	11	125825691	125933230	-
ENSG00000011028	1.28122	4.1422	5.52255e-38	1.88937e-36	MRC2	protein_coding	17	60704762	60770958	+
ENSG00000163536	1.28199	1.999	3.27819e-14	2.42184e-13	SERPINI1	protein_coding	3	167453031	167543356	+
ENSG00000139597	1.28504	2.63237	5.83163e-12	3.40009e-11	N4BP2L1	protein_coding	13	32974861	33002315	-
ENSG00000059728	1.28511	6.16496	1.5355e-35	4.59947e-34	MXD1	protein_coding	2	70124820	70170077	+
ENSG00000164099	1.2889	5.51775	1.30175e-77	2.00659e-75	PRSS12	protein_coding	4	119201193	119274158	-
ENSG00000105227	1.29235	3.3316	3.42047e-29	7.33209e-28	PRX	protein_coding	19	40899675	40919273	-
ENSG00000101292	1.299	0.656468	1.24162e-06	4.0307e-06	PROKR2	protein_coding	20	5282317	5297378	-
ENSG00000184500	1.30155	2.60134	5.53772e-21	7.04096e-20	PROS1	protein_coding	3	93591881	93692910	-
ENSG00000130066	1.30436	8.44511	1.02992e-64	1.06237e-62	SAT1	protein_coding	X	23801290	23804343	+
ENSG00000198053	1.3046	3.56013	1.51987e-27	2.94924e-26	SIRPA	protein_coding	20	1875154	1920543	+
ENSG00000141753	1.30592	4.86254	2.15862e-61	1.97427e-59	IGFBP4	protein_coding	17	38599702	38613983	+
ENSG00000119771	1.30725	0.694555	1.00627e-06	3.31057e-06	KLHL29	protein_coding	2	23608088	23931481	+
ENSG00000167105	1.30764	0.00320434	0.000144702	0.00034858	TMEM92	protein_coding	17	48348767	48358844	+
ENSG00000213096	1.31086	1.60342	1.21798e-11	6.86223e-11	ZNF254	protein_coding	19	24216276	24312654	+
ENSG00000186832	1.31104	3.65699	1.35089e-31	3.27436e-30	KRT16	protein_coding	17	39766030	39772151	-
ENSG00000104863	1.31177	2.36267	1.36491e-16	1.23844e-15	LIN7B	protein_coding	19	49617581	49621717	+
ENSG00000160318	1.31208	0.288685	4.06046e-05	0.000107167	CLDND2	protein_coding	19	51870352	51872257	-
ENSG00000130830	1.31344	2.69157	1.07956e-22	1.56725e-21	MPP1	protein_coding	X	154006959	154049282	-
ENSG00000204381	1.315	0.730353	1.47703e-06	4.75667e-06	LAYN	protein_coding	11	111411005	111432264	+
ENSG00000165474	1.31778	3.32471	2.16337e-29	4.70353e-28	GJB2	protein_coding	13	20761609	20767037	-
ENSG00000181894	1.31882	2.06236	5.22405e-14	3.78399e-13	ZNF329	protein_coding	19	58637619	58666477	-
ENSG00000101298	1.32012	0.995898	1.17126e-07	4.33463e-07	SNPH	protein_coding	20	1246960	1289972	+
ENSG00000250722	1.32069	4.39353	5.77001e-24	9.11967e-23	SEPP1	protein_coding	5	42799982	42887494	-
ENSG00000101955	1.32074	0.494678	6.34191e-06	1.88281e-05	SRPX	protein_coding	X	38008589	38080696	-
ENSG00000145945	1.32166	1.7266	1.65728e-11	9.14572e-11	FAM50B	protein_coding	6	3849620	3851551	+
ENSG00000100116	1.32917	2.93412	8.85458e-19	9.56504e-18	GCAT	protein_coding	22	38203912	38213183	+
ENSG00000183508	1.33206	1.77154	1.35594e-07	4.97783e-07	FAM46C	protein_coding	1	118148556	118170994	+
ENSG00000065485	1.33438	3.37464	5.15589e-29	1.09326e-27	PDIA5	protein_coding	3	122785909	122944074	+
ENSG00000130164	1.33678	7.90063	1.09288e-35	3.33181e-34	LDLR	protein_coding	19	11200038	11244492	+
ENSG00000186564	1.34173	3.23269	5.48123e-32	1.34041e-30	FOXD2	protein_coding	1	47901689	47906363	+
ENSG00000176912	1.34332	1.48432	1.7097e-09	7.66017e-09	C18orf56	protein_coding	18	641320	658340	-
ENSG00000067992	1.34656	1.4627	1.74312e-10	8.75645e-10	PDK3	protein_coding	X	24483338	24557954	+
ENSG00000196668	1.34716	-0.139004	0.00023303	0.000544067	LINC00173	processed_transcript	12	116971227	116974323	+
ENSG00000063180	1.34993	5.54895	3.75269e-77	5.59599e-75	CA11	protein_coding	19	49141199	49149569	-
ENSG00000182871	1.35047	5.65983	3.74516e-77	5.59599e-75	COL18A1	protein_coding	21	46825052	46933634	+
ENSG00000105327	1.35228	3.52983	1.83017e-27	3.53139e-26	BBC3	protein_coding	19	47724081	47736023	-
ENSG00000129991	1.35896	1.89048	1.46806e-13	1.01873e-12	TNNI3	protein_coding	19	55663137	55669141	-
ENSG00000122707	1.35922	0.27608	1.19083e-05	3.40001e-05	RECK	protein_coding	9	36036430	36124448	+
ENSG00000083807	1.36141	2.20251	1.40843e-16	1.27456e-15	SLC27A5	protein_coding	19	58990879	59023780	-
ENSG00000134013	1.36202	3.29826	2.30431e-32	5.77931e-31	LOXL2	protein_coding	8	23154702	23282841	-
ENSG00000165685	1.36209	0.731336	1.99969e-07	7.20614e-07	TMEM52B	protein_coding	12	10323141	10344400	+
ENSG00000135636	1.36477	3.10694	1.2824e-19	1.46978e-18	DYSF	protein_coding	2	71680852	71913898	+
ENSG00000008517	1.36959	1.22565	1.37815e-09	6.22136e-09	IL32	protein_coding	16	3115298	3131908	+
ENSG00000142910	1.37432	8.88114	1.49461e-47	7.82614e-46	TINAGL1	protein_coding	1	32042116	32053288	+
ENSG00000165548	1.37748	1.13919	3.58385e-08	1.39243e-07	TMEM63C	protein_coding	14	77582911	77725838	+
ENSG00000213366	1.37772	1.48459	1.24601e-10	6.35704e-10	GSTM2	protein_coding	1	110210644	110252171	+
ENSG00000084764	1.37779	3.93454	1.67083e-40	6.28002e-39	MAPRE3	protein_coding	2	27193480	27250064	+
ENSG00000100077	1.37907	0.494899	1.47786e-06	4.75822e-06	ADRBK2	protein_coding	22	25960816	26125261	+
ENSG00000196172	1.37931	1.29469	1.94061e-08	7.78002e-08	ZNF681	protein_coding	19	23921997	23941693	-
ENSG00000073060	1.37937	3.98494	3.64423e-38	1.25932e-36	SCARB1	protein_coding	12	125261402	125367214	-
ENSG00000214145	1.3798	1.18635	1.55984e-08	6.3237e-08	LINC00887	lincRNA	3	194014254	194030592	-
ENSG00000136695	1.38192	1.70354	1.26973e-13	8.8784e-13	IL36RN	protein_coding	2	113816215	113822959	+
ENSG00000008311	1.38301	2.92145	8.36756e-26	1.46796e-24	AASS	protein_coding	7	121715701	121784334	-
ENSG00000105281	1.38814	8.21107	6.88597e-83	1.24301e-80	SLC1A5	protein_coding	19	47278140	47291851	-
ENSG00000196611	1.39201	4.8305	2.1443e-12	1.31741e-11	MMP1	protein_coding	11	102660651	102668891	-
ENSG00000144199	1.3924	2.79232	6.03058e-22	8.28164e-21	FAHD2B	protein_coding	2	97749320	97760619	-
ENSG00000105136	1.39333	1.90322	3.25449e-13	2.18009e-12	ZNF419	protein_coding	19	57999079	58006048	+
ENSG00000155380	1.39449	7.36214	4.34427e-27	8.22055e-26	SLC16A1	protein_coding	1	113454469	113499635	-
ENSG00000133026	1.398	3.34804	4.75301e-32	1.17489e-30	MYH10	protein_coding	17	8377523	8534079	-
ENSG00000113739	1.39939	3.88289	1.39624e-35	4.20067e-34	STC2	protein_coding	5	172741716	172756506	-
ENSG00000221887	1.40257	2.80802	2.31494e-23	3.52482e-22	HMSD	protein_coding	18	61616535	61649008	+
ENSG00000129038	1.40513	3.64987	9.47644e-27	1.76162e-25	LOXL1	protein_coding	15	74218330	74244478	+
ENSG00000005001	1.40649	6.98672	6.93539e-21	8.73707e-20	PRSS22	protein_coding	16	2902728	2908171	-
ENSG00000167513	1.41223	6.53783	1.1564e-62	1.12515e-60	CDT1	protein_coding	16	88869621	88875666	+
ENSG00000176531	1.41325	3.59678	6.34586e-25	1.0604e-23	PHLDB3	protein_coding	19	43979106	44009087	-
ENSG00000169891	1.41671	3.77484	1.12195e-47	5.92003e-46	REPS2	protein_coding	X	16964814	17171395	+
ENSG00000108878	1.417	0.313167	1.33731e-05	3.79295e-05	CACNG1	protein_coding	17	65040706	65052909	+
ENSG00000187595	1.42001	0.484251	8.98165e-07	2.97834e-06	ZNF385C	protein_coding	17	40177594	40217383	-
ENSG00000264112	1.42261	3.26714	1.05132e-17	1.03465e-16	RP11-159D12.2	lincRNA	17	56066400	56072211	-
ENSG00000104870	1.42393	3.92123	4.05854e-46	2.00284e-44	FCGRT	protein_coding	19	50010073	50029590	+
ENSG00000264462	1.42788	1.14565	6.0791e-09	2.58202e-08	MIR3648	miRNA	21	9825832	9826011	+
ENSG00000171227	1.42954	2.75244	1.74372e-22	2.50231e-21	TMEM37	protein_coding	2	120187477	120196096	+
ENSG00000183668	1.43238	-0.0273607	4.82477e-05	0.00012591	PSG9	protein_coding	19	43715943	43773682	-
ENSG00000129654	1.43371	2.75885	6.19781e-07	2.0948e-06	FOXJ1	protein_coding	17	74132414	74137380	-
ENSG00000121380	1.43473	2.03366	2.87863e-09	1.25891e-08	BCL2L14	protein_coding	12	12202778	12364018	+
ENSG00000168899	1.43643	1.04752	1.73662e-09	7.7757e-09	VAMP5	protein_coding	2	85811531	85820535	+
ENSG00000073849	1.44134	5.78299	3.77584e-72	5.18008e-70	ST6GAL1	protein_coding	3	186648274	186796341	+
ENSG00000072310	1.44383	10.082	1.74496e-73	2.46795e-71	SREBF1	protein_coding	17	17713713	17740325	-
ENSG00000130433	1.44615	3.81126	5.95837e-42	2.41843e-40	CACNG6	protein_coding	19	54495542	54515923	+
ENSG00000119125	1.4504	3.94165	1.85372e-41	7.28688e-40	GDA	protein_coding	9	74729511	74872109	+
ENSG00000172638	1.45413	1.92632	1.42433e-11	7.94971e-11	EFEMP2	protein_coding	11	65633912	65641063	-
ENSG00000129538	1.45494	1.2128	2.01877e-10	1.01078e-09	RNASE1	protein_coding	14	21269387	21271437	-
ENSG00000106031	1.45694	3.347	2.46685e-23	3.75196e-22	HOXA13	protein_coding	7	27233122	27239725	-
ENSG00000021355	1.4651	7.24208	2.81539e-42	1.16339e-40	SERPINB1	protein_coding	6	2832566	2842240	-
ENSG00000178726	1.46614	6.9708	5.97154e-56	4.45237e-54	THBD	protein_coding	20	23026270	23030378	-
ENSG00000179111	1.47578	0.702975	4.2007e-07	1.45052e-06	HES7	protein_coding	17	8023908	8027410	-
ENSG00000099194	1.47746	11.0274	1.16412e-45	5.52612e-44	SCD	protein_coding	10	102106881	102124591	+
ENSG00000169093	1.47766	3.42857	2.24994e-40	8.34241e-39	ASMTL	protein_coding	X	1522032	1572655	-
ENSG00000117228	1.4804	3.88079	4.85129e-45	2.21113e-43	GBP1	protein_coding	1	89518002	89531043	-
ENSG00000196440	1.4844	1.61884	3.1906e-12	1.91814e-11	ARMCX4	protein_coding	X	100673275	100788446	+
ENSG00000123191	1.48727	1.76311	9.45189e-14	6.67716e-13	ATP7B	protein_coding	13	52506809	52585630	-
ENSG00000254750	1.489	0.608484	4.05829e-07	1.40489e-06	CASP1P2	pseudogene	11	104934072	104942268	-
ENSG00000043591	1.49002	0.361104	7.57304e-05	0.000190948	ADRB1	protein_coding	10	115803806	115806667	+
ENSG00000165175	1.49208	7.37241	5.49092e-61	4.92353e-59	MID1IP1	protein_coding	X	38660685	38665790	+
ENSG00000150394	1.49262	4.82024	4.71648e-88	9.65752e-86	CDH8	protein_coding	16	61681146	62070939	-
ENSG00000116852	1.49494	0.225624	3.16145e-06	9.76626e-06	KIF21B	protein_coding	1	200938520	200992828	-
ENSG00000259354	1.50544	0.827625	1.08043e-06	3.54011e-06	RP11-519G16.3	antisense	15	45740625	45805965	+
ENSG00000129455	1.51312	4.31943	1.81592e-37	6.06145e-36	KLK8	protein_coding	19	51499263	51505967	-
ENSG00000111885	1.5187	4.18759	9.88882e-27	1.83579e-25	MAN1A1	protein_coding	6	119498374	119670926	-
ENSG00000242247	1.52173	5.51377	2.41984e-63	2.37127e-61	ARFGAP3	protein_coding	22	43192508	43254112	-
ENSG00000182054	1.52772	5.34379	6.80487e-90	1.53043e-87	IDH2	protein_coding	15	90626277	90645736	-
ENSG00000259291	1.53158	0.199915	4.96815e-06	1.49633e-05	RP11-617F23.1	antisense	15	90617747	90625439	-
ENSG00000269190	1.53442	1.60301	3.24519e-10	1.58493e-09	FBXO17	protein_coding	19	39432044	39466550	-
ENSG00000103942	1.53735	3.85287	1.48961e-51	9.16411e-50	HOMER2	protein_coding	15	83509838	83654661	-
ENSG00000169860	1.53976	2.00314	2.66318e-19	2.98011e-18	P2RY1	protein_coding	3	152552736	152555841	+
ENSG00000142875	1.54134	3.93311	1.23728e-55	9.07713e-54	PRKACB	protein_coding	1	84543745	84704181	+
ENSG00000265692	1.54304	0.52667	5.63687e-08	2.1529e-07	RP13-516M14.4	lincRNA	17	80247922	80250690	-
ENSG00000182326	1.54331	3.81325	8.61329e-46	4.11727e-44	C1S	protein_coding	12	7096351	7178336	+
ENSG00000160712	1.55252	3.39542	1.55714e-29	3.42347e-28	IL6R	protein_coding	1	154377669	154441926	+
ENSG00000267508	1.56369	0.835921	1.01741e-09	4.65881e-09	ZNF285	protein_coding	19	44886459	44905774	-
ENSG00000143333	1.56465	2.71877	1.46449e-23	2.25999e-22	RGS16	protein_coding	1	182567758	182573543	-
ENSG00000088002	1.56827	1.86958	2.42939e-18	2.53713e-17	SULT2B1	protein_coding	19	49055332	49102682	+
ENSG00000197872	1.56838	6.13895	5.887e-145	4.03818e-142	FAM49A	protein_coding	2	16730727	16847599	-
ENSG00000111319	1.58389	8.53117	2.97046e-78	4.73857e-76	SCNN1A	protein_coding	12	6456009	6486896	-
ENSG00000246100	1.58411	1.33198	5.93104e-12	3.45199e-11	LINC00900	lincRNA	11	115624966	115631345	-
ENSG00000169174	1.58637	7.32606	7.58397e-30	1.69178e-28	PCSK9	protein_coding	1	55505221	55530525	+
ENSG00000179362	1.58832	0.749341	2.36784e-09	1.04485e-08	HMGN2P46	pseudogene	15	45803334	45878488	+
ENSG00000226306	1.58839	0.597799	1.98837e-08	7.96451e-08	NPY6R	pseudogene	5	137136882	137146440	+
ENSG00000114626	1.59002	4.59873	4.21223e-88	8.75569e-86	ABTB1	protein_coding	3	127391778	127399768	+
ENSG00000137440	1.5939	7.69946	1.09927e-48	5.91408e-47	FGFBP1	protein_coding	4	15937192	15940363	-
ENSG00000124813	1.59444	4.61934	3.80608e-37	1.24028e-35	RUNX2	protein_coding	6	45295894	45632086	+
ENSG00000140481	1.59836	2.76828	3.22545e-10	1.57642e-09	CCDC33	protein_coding	15	74509613	74628813	+
ENSG00000125772	1.60224	4.6421	1.96944e-42	8.21237e-41	GPCPD1	protein_coding	20	5525085	5591672	-
ENSG00000187210	1.62416	5.32364	1.6826e-99	5.01816e-97	GCNT1	protein_coding	9	79034752	79122332	+
ENSG00000168743	1.62532	6.14892	4.11403e-118	1.94622e-115	NPNT	protein_coding	4	106815932	106925184	+
ENSG00000138759	1.6255	3.81751	6.66918e-54	4.57473e-52	FRAS1	protein_coding	4	78978724	79465423	+
ENSG00000260822	1.62615	1.91836	8.97969e-10	4.1451e-09	GS1-358P8.4	sense_overlapping	X	24563633	24568583	+
ENSG00000186480	1.63111	7.39854	2.23273e-35	6.60146e-34	INSIG1	protein_coding	7	155089486	155101945	+
ENSG00000167757	1.64121	5.29705	9.33494e-99	2.61359e-96	KLK11	protein_coding	19	51525472	51531295	-
ENSG00000128274	1.65391	2.21298	6.13842e-24	9.67965e-23	A4GALT	protein_coding	22	43088127	43117304	-
ENSG00000165092	1.65407	4.72726	5.31478e-81	9.11419e-79	ALDH1A1	protein_coding	9	75515578	75695358	-
ENSG00000269887	1.65415	0.118473	1.08388e-06	3.5497e-06	RP11-477H21.2	sense_intronic	1	164649322	164650036	+
ENSG00000125354	1.66826	2.81374	4.67004e-27	8.82483e-26	SEPT6	protein_coding	X	118749687	118827333	-
ENSG00000107159	1.674	1.15919	1.6723e-12	1.04378e-11	CA9	protein_coding	9	35673853	35681156	+
ENSG00000185760	1.69217	0.627108	7.71521e-09	3.23586e-08	KCNQ5	protein_coding	6	73331520	73908574	+
ENSG00000130844	1.69594	3.13138	4.68489e-41	1.80034e-39	ZNF331	protein_coding	19	54024235	54083523	+
ENSG00000179222	1.69873	5.89235	4.78585e-182	5.96883e-179	MAGED1	protein_coding	X	51546103	51645453	+
ENSG00000110693	1.70521	1.15353	5.71326e-12	3.33817e-11	SOX6	protein_coding	11	15987995	16761138	-
ENSG00000189120	1.71182	4.35713	1.04866e-66	1.16021e-64	SP6	protein_coding	17	45922279	45933240	-
ENSG00000197619	1.71367	1.44584	1.79794e-16	1.61638e-15	ZNF615	protein_coding	19	52494585	52511483	-
ENSG00000154175	1.71998	0.910276	3.48649e-10	1.69483e-09	ABI3BP	protein_coding	3	100468000	100712359	-
ENSG00000185100	1.72265	3.55946	1.40451e-50	8.3523e-49	ADSSL1	protein_coding	14	105190523	105213662	+
ENSG00000181444	1.72748	2.51365	2.63747e-25	4.51166e-24	ZNF467	protein_coding	7	149461271	149470568	-
ENSG00000100739	1.7322	0.526593	1.68652e-08	6.80511e-08	BDKRB1	protein_coding	14	96722161	96735304	+
ENSG00000167748	1.74508	3.83548	2.37758e-71	3.19784e-69	KLK1	protein_coding	19	51322404	51327043	-
ENSG00000182752	1.74605	1.24426	4.42239e-09	1.9025e-08	PAPPA	protein_coding	9	118916083	119164601	+
ENSG00000012504	1.74952	2.76215	8.15553e-21	1.02272e-19	NR1H4	protein_coding	12	100867486	100958191	+
ENSG00000070669	1.75327	4.92414	2.1967e-35	6.50897e-34	ASNS	protein_coding	7	97481430	97501854	-
ENSG00000205309	1.75476	0.793004	2.02443e-11	1.10694e-10	NT5M	protein_coding	17	17206649	17250977	+
ENSG00000103089	1.75547	1.71729	5.27773e-19	5.78778e-18	FA2H	protein_coding	16	74746853	74808729	-
ENSG00000130513	1.75644	2.35166	4.02825e-21	5.20863e-20	GDF15	protein_coding	19	18485541	18499986	+
ENSG00000226145	1.75781	4.93345	2.82972e-29	6.10391e-28	AC022596.6	pseudogene	17	16721297	16725893	-
ENSG00000228991	1.75809	-0.206968	7.00765e-06	2.06349e-05	RP11-318K12.1	pseudogene	9	66693277	66721073	-
ENSG00000110446	1.75932	1.50034	2.85426e-15	2.29798e-14	SLC15A3	protein_coding	11	60704556	60720002	-
ENSG00000124602	1.76412	1.37891	5.03357e-10	2.39943e-09	UNC5CL	protein_coding	6	40994772	41006928	-
ENSG00000226419	1.77295	1.96961	1.37899e-21	1.8457e-20	SLC16A1-AS1	antisense	1	113499037	113542118	+
ENSG00000245680	1.77955	0.810488	1.93433e-11	1.06021e-10	ZNF585B	protein_coding	19	37672481	37709055	-
ENSG00000171956	1.78305	0.852742	1.77853e-11	9.78333e-11	FOXB1	protein_coding	15	60296421	60353929	+
ENSG00000181690	1.78401	3.62494	1.53873e-61	1.41677e-59	PLAG1	protein_coding	8	57073463	57123883	-
ENSG00000172403	1.79072	2.85554	1.39105e-29	3.06814e-28	SYNPO2	protein_coding	4	119809996	119982402	+
ENSG00000271857	1.79093	1.21287	2.12264e-12	1.30527e-11	RP1-244F24.1	antisense	6	45388816	45389742	-
ENSG00000138829	1.79745	3.41122	2.99466e-54	2.08547e-52	FBN2	protein_coding	5	127593601	127994878	-
ENSG00000144642	1.79893	2.93819	1.7145e-44	7.71188e-43	RBMS3	protein_coding	3	29322473	30051886	+
ENSG00000143515	1.80098	4.528	3.94135e-90	9.01189e-88	ATP8B2	protein_coding	1	154298029	154323783	+
ENSG00000158786	1.80184	1.22483	3.25599e-12	1.95573e-11	PLA2G2F	protein_coding	1	20465819	20476879	+
ENSG00000115525	1.80198	3.43519	8.26608e-44	3.58868e-42	ST3GAL5	protein_coding	2	86066267	86116137	-
ENSG00000002933	1.80262	3.23222	4.18367e-23	6.24546e-22	TMEM176A	protein_coding	7	150497491	150502208	+
ENSG00000095303	1.8041	2.60784	3.85726e-33	1.00988e-31	PTGS1	protein_coding	9	125132824	125157982	+
ENSG00000128165	1.80675	1.67021	1.54926e-16	1.39648e-15	ADM2	protein_coding	22	50919985	50924869	+
ENSG00000179869	1.80837	3.69049	1.00357e-37	3.38281e-36	ABCA13	protein_coding	7	48211055	48687092	+
ENSG00000227300	1.81293	3.20485	2.30412e-43	9.90917e-42	KRT16P2	pseudogene	17	16733313	16736147	-
ENSG00000267751	1.81922	0.0471893	2.86867e-07	1.01301e-06	AC009005.2	antisense	19	567212	572215	-
ENSG00000197587	1.84033	1.74039	4.75005e-22	6.58908e-21	DMBX1	protein_coding	1	46972668	46979898	+
ENSG00000231412	1.84647	1.52134	2.57068e-19	2.8813e-18	CTC-490G23.2	lincRNA	19	43833447	43835582	-
ENSG00000139946	1.84732	4.16559	4.2228e-86	8.27608e-84	PELI2	protein_coding	14	56584532	56768244	+
ENSG00000166073	1.86413	2.16994	6.67523e-28	1.32529e-26	GPR176	protein_coding	15	40091233	40213093	-
ENSG00000187266	1.86427	1.40702	5.79422e-15	4.55797e-14	EPOR	protein_coding	19	11488236	11495018	-
ENSG00000144730	1.86738	-0.0581571	5.42575e-07	1.84704e-06	IL17RD	protein_coding	3	57124010	57204334	-
ENSG00000167925	1.86791	0.484648	1.12325e-09	5.12805e-09	GHDC	protein_coding	17	40340817	40346531	-
ENSG00000137880	1.86991	3.529	7.51324e-46	3.61663e-44	GCHFR	protein_coding	15	41056218	41059906	+
ENSG00000162366	1.87135	2.87651	2.67077e-17	2.54447e-16	PDZK1IP1	protein_coding	1	47649265	47656716	-
ENSG00000131480	1.87568	0.918579	6.0474e-10	2.85591e-09	AOC2	protein_coding	17	40996617	41002724	+
ENSG00000171791	1.87784	1.98122	6.93387e-25	1.15444e-23	BCL2	protein_coding	18	60790579	60987361	-
ENSG00000169710	1.87862	8.96594	3.7551e-53	2.46489e-51	FASN	protein_coding	17	80036214	80056208	-
ENSG00000109107	1.88641	4.37966	1.78705e-38	6.22249e-37	ALDOC	protein_coding	17	26900133	26904282	-
ENSG00000157514	1.88954	8.76909	1.03108e-32	2.61951e-31	TSC22D3	protein_coding	X	106956451	107020572	-
ENSG00000115325	1.8953	0.407186	5.82074e-08	2.21634e-07	DOK1	protein_coding	2	74776153	74784681	+
ENSG00000115602	1.89748	0.730969	2.15707e-10	1.0761e-09	IL1RL1	protein_coding	2	102927962	102968497	+
ENSG00000147852	1.91665	0.568275	3.00654e-10	1.47468e-09	VLDLR	protein_coding	9	2621834	2660053	+
ENSG00000087303	1.91754	2.63704	9.02103e-36	2.76867e-34	NID2	protein_coding	14	52471521	52535712	-
ENSG00000214711	1.92521	2.51827	1.19072e-21	1.60151e-20	CAPN14	protein_coding	2	31395924	31456724	-
ENSG00000241732	1.94536	1.52187	1.80484e-20	2.20094e-19	RP11-38P22.2	lincRNA	3	152557179	152559228	+
ENSG00000171476	1.9753	0.836009	1.04063e-13	7.32501e-13	HOPX	protein_coding	4	57514155	57548065	-
ENSG00000103044	1.9812	5.52655	1.8046e-51	1.10032e-49	HAS3	protein_coding	16	69139467	69152622	+
ENSG00000104055	2.01321	2.44782	3.76122e-19	4.17477e-18	TGM5	protein_coding	15	43524793	43559055	-
ENSG00000237310	2.02119	-0.189405	2.98518e-07	1.05117e-06	GS1-124K5.4	lincRNA	7	65958693	65960461	+
ENSG00000129437	2.02767	0.383968	4.37768e-10	2.10211e-09	KLK14	protein_coding	19	51580752	51587502	-
ENSG00000066735	2.0379	0.885869	5.8008e-13	3.79139e-12	KIF26A	protein_coding	14	104605060	104647231	+
ENSG00000123405	2.04292	0.607629	3.24844e-11	1.75109e-10	NFE2	protein_coding	12	54685895	54694905	-
ENSG00000101017	2.04413	3.52072	6.55318e-66	6.91562e-64	CD40	protein_coding	20	44746911	44758502	+
ENSG00000122729	2.07554	3.88598	4.74034e-101	1.51239e-98	ACO1	protein_coding	9	32384618	32454767	+
ENSG00000125841	2.07995	4.02836	1.38214e-89	3.00977e-87	NRSN2	protein_coding	20	327426	340304	+
ENSG00000005249	2.0875	3.45681	7.95131e-75	1.17265e-72	PRKAR2B	protein_coding	7	106685094	106802256	+
ENSG00000130822	2.08943	1.62874	2.65202e-14	1.97412e-13	PNCK	protein_coding	X	152935185	152954465	-
ENSG00000088756	2.0967	1.41789	3.55162e-21	4.62284e-20	ARHGAP28	protein_coding	18	6729717	6915715	+
ENSG00000111913	2.09742	0.547911	3.6909e-12	2.20634e-11	FAM65B	protein_coding	6	24797601	25042238	-
ENSG00000135362	2.09929	1.47952	5.76e-22	7.92592e-21	PRR5L	protein_coding	11	36317838	36486754	+
ENSG00000271755	2.12275	0.32546	8.38027e-08	3.14123e-07	RP1-153G14.4	lincRNA	6	27371789	27374743	-
ENSG00000144724	2.12438	2.33978	5.64023e-40	2.06342e-38	PTPRG	protein_coding	3	61547243	62283288	+
ENSG00000163331	2.12563	0.567705	6.35394e-13	4.13322e-12	DAPL1	protein_coding	2	159651829	159719293	+
ENSG00000081181	2.13137	1.07606	2.94613e-15	2.36778e-14	ARG2	protein_coding	14	68086515	68118437	+
ENSG00000135074	2.16274	4.80238	1.42384e-80	2.38216e-78	ADAM19	protein_coding	5	156822542	157002783	-
ENSG00000147614	2.16329	1.50115	4.81464e-18	4.88189e-17	ATP6V0D2	protein_coding	8	86999552	87166457	+
ENSG00000006047	2.17072	3.12889	1.93089e-46	9.73894e-45	YBX2	protein_coding	17	7191571	7197934	-
ENSG00000163083	2.19107	0.0180362	1.29254e-08	5.28062e-08	INHBB	protein_coding	2	121103719	121109384	+
ENSG00000086696	2.19592	0.383596	3.48706e-11	1.8709e-10	HSD17B2	protein_coding	16	82068609	82132139	+
ENSG00000237424	2.21031	3.42915	2.80905e-82	5.00485e-80	FOXD2-AS1	antisense	1	47897805	47900313	-
ENSG00000106565	2.22542	2.68369	2.54489e-45	1.1795e-43	TMEM176B	protein_coding	7	150488373	150498448	-
ENSG00000142408	2.22609	2.74781	4.48468e-44	1.97831e-42	CACNG8	protein_coding	19	54466294	54493469	+
ENSG00000057149	2.2334	5.59125	7.17584e-107	2.59067e-104	SERPINB3	protein_coding	18	61322431	61329197	-
ENSG00000249669	2.23382	0.275912	9.37964e-11	4.84121e-10	MIR143HG	lincRNA	5	148786252	148808241	+
ENSG00000196839	2.26684	3.34757	2.49785e-49	1.38177e-47	ADA	protein_coding	20	43248163	43280874	-
ENSG00000165029	2.28349	1.33757	7.9591e-20	9.30076e-19	ABCA1	protein_coding	9	107543283	107690518	-
ENSG00000139209	2.30426	0.758318	3.9228e-16	3.43878e-15	SLC38A4	protein_coding	12	47158546	47226191	-
ENSG00000115008	2.30789	0.910055	1.94302e-17	1.87325e-16	IL1A	protein_coding	2	113531492	113542167	-
ENSG00000104725	2.3338	3.68586	4.55159e-46	2.22218e-44	NEFL	processed_transcript	8	24808468	24814624	-
ENSG00000119138	2.33719	0.88576	5.32978e-18	5.36852e-17	KLF9	protein_coding	9	72999503	73029540	-
ENSG00000105650	2.3446	0.942083	2.29216e-15	1.86957e-14	PDE4C	protein_coding	19	18318771	18366229	-
ENSG00000118322	2.35229	3.45907	3.38489e-67	3.83779e-65	ATP10B	protein_coding	5	159990127	160279221	-
ENSG00000204262	2.353	1.78943	8.71964e-25	1.45e-23	COL5A2	protein_coding	2	189896622	190044605	-
ENSG00000165238	2.35322	3.23915	6.20428e-62	5.91087e-60	WNK2	protein_coding	9	95947198	96082854	+
ENSG00000204175	2.38394	3.09144	1.9727e-67	2.25529e-65	GPRIN2	protein_coding	10	46994087	47005643	+
ENSG00000125538	2.38926	2.51859	1.75149e-39	6.30676e-38	IL1B	protein_coding	2	113587328	113594480	-
ENSG00000167191	2.42932	4.41139	5.18005e-117	2.36884e-114	GPRC5B	protein_coding	16	19868616	19897489	-
ENSG00000104808	2.43547	0.0184515	3.03122e-10	1.48519e-09	DHDH	protein_coding	19	49436939	49448226	+
ENSG00000184012	2.44865	0.440567	7.53428e-14	5.38348e-13	TMPRSS2	protein_coding	21	42836478	42903043	-
ENSG00000204176	2.46707	0.98826	1.94581e-19	2.1989e-18	SYT15	protein_coding	10	46955444	46971400	-
ENSG00000263325	2.47982	1.09144	1.28517e-16	1.16763e-15	LA16c-325D7.1	antisense	16	2907899	2909727	+
ENSG00000113319	2.48638	-0.0430221	4.74222e-10	2.26606e-09	RASGRF2	protein_coding	5	80256491	80525975	+
ENSG00000020181	2.50485	5.63272	3.26939e-84	5.98038e-82	GPR124	protein_coding	8	37641709	37702414	+
ENSG00000119408	2.51451	2.19006	1.62853e-42	6.81151e-41	NEK6	protein_coding	9	127019885	127115586	+
ENSG00000004399	2.51507	0.869289	1.20325e-19	1.38485e-18	PLXND1	protein_coding	3	129274018	129325661	-
ENSG00000176788	2.54177	1.09786	8.85948e-23	1.29854e-21	BASP1	protein_coding	5	17065707	17276943	+
ENSG00000251584	2.54296	0.276672	1.65409e-10	8.33648e-10	RP11-440I14.3	lincRNA	4	175457791	175461935	+
ENSG00000206073	2.54679	4.55165	1.03752e-105	3.64967e-103	SERPINB4	protein_coding	18	61304493	61311532	-
ENSG00000196549	2.54836	4.19762	1.05973e-143	6.92304e-141	MME	protein_coding	3	154741913	154901497	+
ENSG00000114251	2.54929	0.588079	2.56239e-16	2.28121e-15	WNT5A	protein_coding	3	55499743	55523973	-
ENSG00000110448	2.59708	0.406589	3.82885e-13	2.54373e-12	CD5	protein_coding	11	60869867	60895324	+
ENSG00000112769	2.62527	2.3258	3.86931e-52	2.435e-50	LAMA4	protein_coding	6	112429963	112576141	-
ENSG00000187689	2.64235	0.440221	1.18884e-14	9.10142e-14	AMTN	protein_coding	4	71384257	71398459	+
ENSG00000103888	2.65581	4.43609	1.71727e-105	5.88982e-103	KIAA1199	protein_coding	15	81071684	81244117	+
ENSG00000133134	2.66423	0.0901748	9.33074e-13	5.95942e-12	BEX2	protein_coding	X	102564274	102565974	-
ENSG00000197446	2.68198	0.69446	7.32804e-19	7.95989e-18	CYP2F1	protein_coding	19	41620337	41634271	+
ENSG00000173210	2.68705	1.55775	2.93334e-33	7.73893e-32	ABLIM3	protein_coding	5	148521046	148640105	+
ENSG00000175287	2.69934	0.118838	3.08609e-10	1.51045e-09	PHYHD1	protein_coding	9	131683174	131704320	+
ENSG00000188227	2.70878	0.0182704	8.25909e-12	4.7488e-11	ZNF793	protein_coding	19	37997841	38039664	+
ENSG00000006042	2.71461	0.495105	2.72205e-16	2.42021e-15	TMEM98	protein_coding	17	31254928	31272124	+
ENSG00000006740	2.71535	1.79309	4.62528e-37	1.50365e-35	ARHGAP44	protein_coding	17	12692856	12894960	+
ENSG00000104951	2.72359	0.238592	9.9207e-13	6.32739e-12	IL4I1	protein_coding	19	50392911	50432796	-
ENSG00000140986	2.77419	0.372445	2.62715e-15	2.12386e-14	RPL3L	protein_coding	16	1993975	2007607	-
ENSG00000214688	2.78368	0.902665	5.83437e-15	4.58692e-14	C10orf105	protein_coding	10	73471458	73497581	-
ENSG00000170458	2.78436	0.383504	1.86681e-12	1.15676e-11	CD14	protein_coding	5	140011313	140013286	-
ENSG00000113657	2.79419	4.12639	1.32627e-139	7.91089e-137	DPYSL3	protein_coding	5	146770374	146889619	-
ENSG00000198959	2.8005	2.62874	1.32302e-33	3.56592e-32	TGM2	protein_coding	20	36756863	36794980	-
ENSG00000013725	2.82584	-0.278125	2.19598e-10	1.09392e-09	CD6	protein_coding	11	60739115	60787849	+
ENSG00000090661	2.87208	1.71308	1.90787e-41	7.4783e-40	CERS4	protein_coding	19	8271620	8327305	+
ENSG00000043355	2.88456	2.38822	3.88771e-53	2.53979e-51	ZIC2	protein_coding	13	100634026	100639018	+
ENSG00000182568	2.89352	4.45314	2.89601e-152	2.20724e-149	SATB1	protein_coding	3	18386879	18487080	-
ENSG00000164236	2.93721	1.32493	3.37293e-28	6.84514e-27	ANKRD33B	protein_coding	5	10564442	10650308	+
ENSG00000124467	2.94113	0.199209	5.79889e-14	4.1805e-13	PSG8	protein_coding	19	43256838	43359843	-
ENSG00000136167	2.95868	3.02223	9.48343e-96	2.45478e-93	LCP1	protein_coding	13	46700055	46786006	-
ENSG00000095539	2.96865	-0.0272362	4.81513e-13	3.17285e-12	SEMA4G	protein_coding	10	102729275	102745628	+
ENSG00000272016	3.02151	3.0105	1.52252e-94	3.72989e-92	RP11-215G15.5	lincRNA	5	10654332	10657928	+
ENSG00000171004	3.05509	1.31343	1.29677e-30	3.01533e-29	HS6ST2	protein_coding	X	131760044	132095423	-
ENSG00000109819	3.06706	2.05948	7.61262e-44	3.31548e-42	PPARGC1A	protein_coding	4	23756664	23905712	-
ENSG00000182272	3.07064	1.27027	3.15801e-32	7.86292e-31	B4GALNT4	protein_coding	11	369796	382116	+
ENSG00000151468	3.19634	2.68505	6.47773e-51	3.89772e-49	CCDC3	protein_coding	10	12938627	13141652	-
ENSG00000230836	3.20736	0.159917	7.90949e-14	5.63105e-13	AC104135.4	lincRNA	2	75167385	75169797	+
ENSG00000105639	3.21466	1.20571	3.43665e-29	7.35529e-28	JAK3	protein_coding	19	17935589	17958880	-
ENSG00000110195	3.23032	0.312949	4.22048e-18	4.31131e-17	FOLR1	protein_coding	11	71900602	71907345	+
ENSG00000007933	3.23308	1.00324	3.18465e-29	6.84799e-28	FMO3	protein_coding	1	171060018	171086959	+
ENSG00000145283	3.27931	0.473259	8.19793e-21	1.0271e-19	SLC10A6	protein_coding	4	87744621	87770416	-
ENSG00000167759	3.29693	4.96151	9.2921e-225	2.12464e-221	KLK13	protein_coding	19	51559463	51568371	-
ENSG00000119698	3.32046	1.80162	2.86403e-50	1.67913e-48	PPP4R4	protein_coding	14	94612465	94746072	+
ENSG00000128383	3.34573	0.407509	1.36815e-16	1.24056e-15	APOBEC3A	protein_coding	22	39348746	39359188	+
ENSG00000140297	3.35196	3.30248	3.09888e-78	4.88661e-76	GCNT3	protein_coding	15	59887074	59932438	+
ENSG00000176046	3.41445	2.18703	8.92699e-50	5.10289e-48	NUPR1	protein_coding	16	28548606	28550495	-
ENSG00000021645	3.45504	2.21943	3.12963e-66	3.38074e-64	NRXN3	protein_coding	14	78708734	80330762	+
ENSG00000109511	3.47431	0.516111	2.32225e-21	3.06042e-20	ANXA10	protein_coding	4	169013666	169108841	+
ENSG00000170323	3.5018	1.15331	5.51965e-28	1.1087e-26	FABP4	protein_coding	8	82390654	82395498	-
ENSG00000138172	3.51459	0.987746	2.51336e-30	5.7564e-29	CALHM2	protein_coding	10	105206543	105212660	-
ENSG00000164743	3.58208	-0.241894	1.43948e-13	9.99911e-13	C8orf48	protein_coding	8	13424352	13425796	+
ENSG00000260833	3.64802	2.73614	2.05859e-86	4.09301e-84	AC124789.1	processed_transcript	17	36606638	36608688	-
ENSG00000231901	3.65591	0.0330901	3.94241e-17	3.71469e-16	RP11-281A20.1	lincRNA	9	120602600	120659534	-
ENSG00000071967	3.70577	3.50131	2.43682e-163	2.08942e-160	CYBRD1	protein_coding	2	172378757	172414643	+
ENSG00000170044	3.72676	0.091117	2.43844e-15	1.98064e-14	ZPLD1	protein_coding	3	101818088	102198685	+
ENSG00000186446	3.73181	-0.122374	2.93451e-15	2.35982e-14	ZNF501	protein_coding	3	44771088	44778575	+
ENSG00000130592	3.73776	0.288518	1.62255e-20	1.9857e-19	LSP1	protein_coding	11	1874200	1913497	+
ENSG00000137727	3.74317	0.104657	1.49867e-18	1.59382e-17	ARHGAP20	protein_coding	11	110447766	110583912	-
ENSG00000171649	3.75117	-0.10596	9.80209e-16	8.25506e-15	ZIK1	protein_coding	19	58089824	58105145	+
ENSG00000176049	3.76214	-0.353049	3.06608e-13	2.05891e-12	JAKMIP2	protein_coding	5	146967990	147162338	-
ENSG00000212747	3.84477	0.547771	3.21378e-25	5.46342e-24	FAM127C	protein_coding	X	134154543	134156559	-
ENSG00000100336	3.86781	2.62986	3.66417e-45	1.68123e-43	APOL4	protein_coding	22	36585172	36600886	-
ENSG00000119946	3.916	0.440675	5.69349e-23	8.46251e-22	CNNM1	protein_coding	10	101088856	101154087	+
ENSG00000170271	3.92449	1.34943	5.30985e-44	2.32734e-42	FAXDC2	protein_coding	5	154198051	154238812	-
ENSG00000170549	4.04667	-0.122279	3.15247e-16	2.79024e-15	IRX1	protein_coding	5	3596168	3601517	+
ENSG00000081052	4.04788	1.55275	3.92727e-54	2.72112e-52	COL4A4	protein_coding	2	227867427	228028829	-
ENSG00000211891	4.28792	3.30316	2.1002e-49	1.17603e-47	IGHE	IG_C_gene	14	106064224	106068065	-
ENSG00000254140	4.39607	0.65704	1.88057e-17	1.81687e-16	RP11-731F5.1	lincRNA	14	106067809	106071694	-
ENSG00000158089	4.39963	0.172928	7.42149e-22	1.0141e-20	GALNT14	protein_coding	2	31133333	31378068	-
ENSG00000166741	4.59718	1.63781	1.27414e-61	1.18108e-59	NNMT	protein_coding	11	114128509	114184007	+
ENSG00000263745	4.62452	0.361446	4.60956e-19	5.07126e-18	RP11-161I6.2	lincRNA	18	1883525	2240847	-
ENSG00000148468	4.81276	1.23809	3.45681e-47	1.77618e-45	FAM171A1	protein_coding	10	15253642	15413061	-
ENSG00000125462	5.16837	0.0477633	2.96389e-20	3.56993e-19	C1orf61	protein_coding	1	156374042	156400493	-
ENSG00000114698	5.24973	0.926393	2.90295e-37	9.59651e-36	PLSCR4	protein_coding	3	145910126	145968966	-
ENSG00000126947	5.25904	0.58781	5.26187e-31	1.24676e-29	ARMCX1	protein_coding	X	100805514	100809683	+
ENSG00000233093	5.30702	0.628294	1.36442e-28	2.80792e-27	LINC00892	processed_transcript	X	135721702	135724588	+
ENSG00000176826	5.30746	2.90278	7.97682e-87	1.60932e-84	FKBP9L	pseudogene	7	55748767	55780945	-
ENSG00000134202	5.31274	2.31033	3.11012e-80	5.14069e-78	GSTM3	protein_coding	1	110276554	110284384	-
ENSG00000198865	5.35762	1.30699	1.03267e-54	7.37877e-53	CCDC152	protein_coding	5	42756903	42802462	+
ENSG00000164825	5.38078	1.32008	5.5799e-34	1.55275e-32	DEFB1	protein_coding	8	6728097	6735544	-
ENSG00000144119	5.95615	0.0328425	8.62363e-24	1.34747e-22	C1QL2	protein_coding	2	119913819	119916465	-
ENSG00000105641	6.12926	2.03321	1.06129e-45	5.05551e-44	SLC5A5	protein_coding	19	17982782	18005983	+
ENSG00000168952	6.15966	2.06581	1.20099e-96	3.16853e-94	STXBP6	protein_coding	14	25278862	25519503	-
ENSG00000124615	7.27291	1.99205	2.98821e-100	9.31709e-98	MOCS1	protein_coding	6	39867354	39902290	-
ENSG00000205517	7.49229	3.06956	3.57177e-187	6.12514e-184	RGL3	protein_coding	19	11495017	11530018	-
ENSG00000266537	8.36191	0.495096	4.35936e-36	1.35923e-34	CTD-2510F5.2	pseudogene	17	57252344	57259148	-
ENSG00000082397	8.5788	0.694503	6.72885e-42	2.71509e-40	EPB41L3	protein_coding	18	5392383	5630699	-
ENSG00000245598	8.58876	0.703729	1.71869e-41	6.77548e-40	DACT3-AS1	antisense	19	47163621	47180704	+
ENSG00000197635	9.12073	1.20019	2.32614e-52	1.47742e-50	DPP4	protein_coding	2	162848751	162931052	-
ENSG00000154646	9.56501	1.62746	1.10327e-71	1.49859e-69	TMPRSS15	protein_coding	21	19641433	19858197	-
ENSG00000198346	9.59648	1.6567	5.68972e-81	9.63669e-79	ZNF813	protein_coding	19	53970989	54006950	+

## Sheet: Ctrl+cyto vs Ctrl
ensemble_id	logFC	logCPM	PValue	FDR	gene_name	type	chr	start	end	strand
ENSG00000048052	3.56174	8.52035	2.96082508572722e-314	9.64876498770412e-312	HDAC9	protein_coding	7	18126572	19042039	+
ENSG00000026559	4.72143	5.81486	2.03008609482293e-318	6.77702153798332e-316	KCNG1	protein_coding	20	49620193	49639666	-
ENSG00000128165	5.79135	5.18313	2.0737922275139e-313	6.60092888790306e-311	ADM2	protein_coding	22	50919985	50924869	+
ENSG00000134215	-7.11696	5.09709	8.57766674358112e-313	2.60894499376434e-310	VAV3	protein_coding	1	108113782	108507766	-
ENSG00000164904	-4.74041	5.66159	4.08278073359845e-313	1.27002317956277e-310	ALDH7A1	protein_coding	5	125877533	125931110	-
ENSG00000087495	-1.04145	-0.202908	0.00909899	0.0122867	PHACTR3	protein_coding	20	58152564	58422766	+
ENSG00000167995	1.05881	4.22246	0.0087292	0.011813	BEST1	protein_coding	11	61717293	61732987	+
ENSG00000011465	-14.6511	6.64886	0	0	DCN	protein_coding	12	91539025	91576900	-
ENSG00000185432	-13.0742	5.08304	0	0	METTL7A	protein_coding	12	51317255	51326300	+
ENSG00000137745	-11.61	5.53679	0	0	MMP13	protein_coding	11	102813724	102826463	-
ENSG00000167768	-11.5676	3.59781	1.54253e-182	1.30325e-180	KRT1	protein_coding	12	53068520	53074191	-
ENSG00000156284	-10.9281	4.86172	1.87981e-297	4.67799e-295	CLDN8	protein_coding	21	31586324	31588391	-
ENSG00000165092	-10.6039	2.65732	6.38098e-111	2.05015e-109	ALDH1A1	protein_coding	9	75515578	75695358	-
ENSG00000187908	-10.4064	2.46557	2.32057e-97	6.27701e-96	DMBT1	protein_coding	10	124320181	124403252	+
ENSG00000170477	-10.1968	9.96141	0	0	KRT4	protein_coding	12	53200333	53208335	-
ENSG00000188373	-10.1453	4.08949	4.23239e-223	5.1722e-221	C10orf99	protein_coding	10	85933494	85945050	+
ENSG00000110347	-10.0277	2.10036	7.66559e-76	1.43922e-74	MMP12	processed_transcript	11	102733467	102745764	-
ENSG00000166509	-9.91689	1.99567	2.6855e-75	4.99408e-74	CLEC3A	protein_coding	16	78056412	78100658	+
ENSG00000116039	-9.84753	5.08462	1.08615e-294	2.6081e-292	ATP6V1B1	protein_coding	2	71163012	71192536	+
ENSG00000233041	-9.76348	1.84711	3.14472e-70	5.21086e-69	PHGR1	protein_coding	15	40643234	40648635	+
ENSG00000189182	-9.7165	1.80201	1.8847e-71	3.19652e-70	KRT77	protein_coding	12	53083410	53097247	-
ENSG00000089558	-9.55435	1.64709	8.67082e-67	1.33646e-65	KCNH4	protein_coding	17	40308909	40333296	-
ENSG00000232316	-9.5498	4.28771	3.18544e-211	3.48793e-209	RP1-124C6.1	lincRNA	6	113749742	113754623	-
ENSG00000189184	-9.51403	1.60886	4.53613e-65	6.73384e-64	PCDH18	protein_coding	4	138440072	138453648	-
ENSG00000169562	-9.51361	1.60868	4.91228e-63	7.01088e-62	GJB1	protein_coding	X	70435044	70445366	+
ENSG00000148735	-9.46252	1.55992	4.85397e-62	6.80003e-61	PLEKHS1	protein_coding	10	115511213	115543188	+
ENSG00000147041	-9.4388	1.54177	6.1139e-53	6.77579e-52	SYTL5	protein_coding	X	37865835	37988072	+
ENSG00000130701	-9.40011	1.49994	2.378e-55	2.81798e-54	RBBP8NL	protein_coding	20	60985293	61002589	-
ENSG00000130600	-9.28766	4.53214	5.96089e-270	1.05957e-267	H19	processed_transcript	11	2016406	2022700	-
ENSG00000139055	-9.24563	3.20922	1.79296e-148	9.54875e-147	ERP27	protein_coding	12	15066969	15092016	-
ENSG00000169271	-9.22524	1.3348	2.07508e-47	1.98613e-46	HSPB3	protein_coding	5	53751445	53752207	+
ENSG00000132938	-9.17751	3.92199	4.04841e-209	4.36304e-207	MTUS2	protein_coding	13	29598748	30077892	+
ENSG00000143341	-9.12168	3.86798	1.01031e-193	9.4713e-192	HMCN1	protein_coding	1	185703683	186160085	+
ENSG00000205403	-9.07865	3.04553	1.66568e-124	6.53241e-123	CFI	protein_coding	4	110661852	110723335	-
ENSG00000178597	-9.04854	1.16815	2.80601e-49	2.81981e-48	PSAPL1	protein_coding	4	7432022	7436700	-
ENSG00000188257	-9.04359	5.75462	0	0	PLA2G2A	protein_coding	1	20301925	20306932	-
ENSG00000254967	-8.97697	1.09737	2.02498e-43	1.74534e-42	RP11-680F20.6	antisense	11	125820011	125826214	+
ENSG00000266976	-8.97296	4.22268	1.29665e-222	1.57056e-220	AC079466.1	lincRNA	19	29097595	29106136	+
ENSG00000140451	-8.93422	2.90475	1.48982e-126	6.03288e-125	PIF1	protein_coding	15	65107831	65117867	-
ENSG00000170927	-8.81823	2.79264	8.92109e-120	3.24742e-118	PKHD1	protein_coding	6	51480098	51952423	-
ENSG00000129654	-8.78545	0.924715	6.52491e-38	4.81437e-37	FOXJ1	protein_coding	17	74132414	74137380	-
ENSG00000118322	-8.77135	0.905683	1.18492e-38	8.88169e-38	ATP10B	protein_coding	5	159990127	160279221	-
ENSG00000162040	-8.76675	0.903949	6.61141e-41	5.29183e-40	HS3ST6	protein_coding	16	1961464	1968441	-
ENSG00000109101	-8.76292	0.897806	1.50337e-38	1.12379e-37	FOXN1	protein_coding	17	26833261	26865914	+
ENSG00000186526	-8.75782	0.895836	5.56072e-41	4.4744e-40	CYP4F8	processed_transcript	19	15726029	15741448	+
ENSG00000113578	-8.70005	0.840537	1.43299e-37	1.04326e-36	FGF1	protein_coding	5	141971743	142077617	-
ENSG00000132681	-8.68973	0.831388	9.20474e-29	5.0014e-28	ATP1A4	protein_coding	1	160121360	160156767	+
ENSG00000250722	-8.5941	2.57304	3.33463e-77	6.43738e-76	SEPP1	protein_coding	5	42799982	42887494	-
ENSG00000235741	-8.5827	0.735172	5.88193e-36	4.07007e-35	RP5-866L20.1	lincRNA	1	54982085	54982932	-
ENSG00000100867	-8.55664	3.81255	5.94504e-143	2.99153e-141	DHRS2	protein_coding	14	24099324	24114848	+
ENSG00000012504	-8.55039	0.702018	5.56051e-33	3.49434e-32	NR1H4	protein_coding	12	100867486	100958191	+
ENSG00000142973	-8.54508	4.71011	4.86481e-301	1.25631e-298	CYP4B1	protein_coding	1	47223510	47285085	+
ENSG00000002726	-8.53413	6.04951	0	0	AOC1	protein_coding	7	150521715	150558592	+
ENSG00000146666	-8.49211	0.646621	6.36066e-28	3.36263e-27	LINC00525	antisense	7	47801074	47806370	+
ENSG00000075035	-8.48813	0.646044	3.51402e-34	2.29358e-33	WSCD2	protein_coding	12	108523248	108644314	+
ENSG00000143318	-8.44582	0.600218	1.0647e-28	5.76902e-28	CASQ1	protein_coding	1	160160285	160171676	+
ENSG00000197353	-8.44543	2.42962	1.04869e-95	2.76029e-94	LYPD2	protein_coding	8	143831568	143833952	-
ENSG00000127084	-8.4232	6.02546	0	0	FGD3	protein_coding	9	95709733	95798518	+
ENSG00000127831	-8.37604	0.539864	2.29923e-29	1.27458e-28	VIL1	protein_coding	2	219283815	219318018	+
ENSG00000087128	-8.37603	3.63759	1.8418e-162	1.17798e-160	TMPRSS11E	protein_coding	4	69313167	69363322	+
ENSG00000108984	-8.17484	2.17178	3.39613e-82	7.16222e-81	MAP2K6	protein_coding	17	67410839	67539472	+
ENSG00000083782	-8.10511	0.303585	4.68205e-26	2.30432e-25	EPYC	protein_coding	12	91357456	91398803	-
ENSG00000131771	-8.10184	0.294801	1.22441e-27	6.40126e-27	PPP1R1B	protein_coding	17	37782993	37792879	+
ENSG00000167964	-8.10149	4.8247	5.57555e-277	1.07482e-274	RAB26	protein_coding	16	2190804	2204166	+
ENSG00000106565	-8.08806	0.282702	2.65994e-28	1.42548e-27	TMEM176B	protein_coding	7	150488373	150498448	-
ENSG00000047457	-8.07443	0.27947	3.05026e-22	1.29014e-21	CP	protein_coding	3	148880197	148939842	-
ENSG00000123080	-8.04797	3.31807	1.74843e-136	8.16751e-135	CDKN2C	protein_coding	1	51426417	51440305	+
ENSG00000104055	-8.02234	0.221409	2.33939e-25	1.12348e-24	TGM5	protein_coding	15	43524793	43559055	-
ENSG00000157404	-7.99546	1.99651	5.76059e-75	1.06117e-73	KIT	protein_coding	4	55524085	55606881	+
ENSG00000186862	-7.97345	0.181059	3.56261e-26	1.76161e-25	PDZD7	protein_coding	10	102767440	102790890	-
ENSG00000129151	-7.96136	0.16877	1.39457e-24	6.51673e-24	BBOX1	protein_coding	11	27062272	27149356	+
ENSG00000137975	-7.93759	6.08793	0	0	CLCA2	protein_coding	1	86889769	86922241	+
ENSG00000198759	-7.91374	1.91977	2.20242e-76	4.18674e-75	EGFL6	protein_coding	X	13587724	13651694	+
ENSG00000186442	-7.89839	1.90261	3.85033e-69	6.27375e-68	KRT3	protein_coding	12	53183469	53189901	-
ENSG00000164125	-7.88922	0.102221	8.47515e-23	3.66855e-22	FAM198B	protein_coding	4	159045626	159094470	-
ENSG00000152495	-7.88226	0.100325	8.56517e-25	4.03189e-24	CAMK4	protein_coding	5	110559351	110830584	+
ENSG00000168405	-7.83022	0.0569287	1.328e-22	5.69433e-22	CMAHP	pseudogene	6	25081548	25166793	-
ENSG00000125999	-7.78788	5.31227	0	0	BPIFB1	protein_coding	20	31861286	31897684	+
ENSG00000154188	-7.75098	-0.014942	7.33908e-23	3.18182e-22	ANGPT1	protein_coding	8	108261721	108510283	-
ENSG00000185640	-7.70567	-0.0585433	1.18646e-20	4.66507e-20	KRT79	protein_coding	12	53215194	53228079	-
ENSG00000117318	-7.6964	7.41338	0	0	ID3	protein_coding	1	23884409	23886285	-
ENSG00000127324	-7.67286	1.6898	3.21424e-66	4.8773e-65	TSPAN8	protein_coding	12	71518865	71835678	-
ENSG00000096006	-7.64885	2.43311	1.84033e-98	5.04782e-97	CRISP3	protein_coding	6	49695097	49712150	-
ENSG00000196542	-7.62046	3.26894	1.40833e-134	6.44675e-133	SPTSSB	protein_coding	3	161062580	161090668	-
ENSG00000170379	-7.59046	-0.155581	1.66755e-19	6.2258e-19	FAM115C	protein_coding	7	143318043	143427502	+
ENSG00000211448	-7.56322	3.50382	1.2839e-133	5.76156e-132	DIO2	protein_coding	14	80663873	80854100	-
ENSG00000180638	-7.55942	1.58392	3.92538e-57	4.87095e-56	SLC47A2	protein_coding	17	19581601	19622292	-
ENSG00000224689	-7.54923	-0.189882	6.90033e-20	2.62639e-19	ZNF812	protein_coding	19	9800600	9811452	-
ENSG00000163286	-7.51948	4.95664	3.35428e-278	6.55857e-276	ALPPL2	protein_coding	2	233271553	233275424	+
ENSG00000154736	-7.5113	-0.223306	1.63971e-19	6.12687e-19	ADAMTS5	protein_coding	21	28290231	28338832	-
ENSG00000269855	-7.5056	-0.22518	8.17199e-19	2.9473e-18	AC012313.1	protein_coding	19	58907457	58908407	+
ENSG00000106066	-7.45833	-0.260802	1.53451e-16	5.01979e-16	CPVL	protein_coding	7	29034847	29235067	-
ENSG00000230490	-7.44756	-0.276964	6.80945e-19	2.46303e-18	RP11-141M1.3	lincRNA	13	33929343	34250905	-
ENSG00000139329	-7.44302	1.47283	9.49909e-58	1.19718e-56	LUM	protein_coding	12	91496406	91505608	-
ENSG00000196167	-7.42672	4.00248	4.36267e-155	2.55179e-153	COLCA1	protein_coding	11	111164114	111175770	-
ENSG00000182732	-7.4081	-0.312035	3.31953e-18	1.16379e-17	RGS6	protein_coding	14	72399156	73030654	+
ENSG00000240040	-7.40735	-0.312295	2.97369e-18	1.04468e-17	AC096579.13	processed_transcript	2	89109984	89161075	-
ENSG00000255774	-7.40556	-0.313011	2.26363e-18	7.99408e-18	AP000439.3	lincRNA	11	69291901	69294708	-
ENSG00000173198	-7.40485	-0.313271	3.56046e-18	1.2473e-17	CYSLTR1	protein_coding	X	77526961	77583048	-
ENSG00000064787	-7.39904	2.19541	1.20153e-81	2.4993e-80	BCAS1	protein_coding	20	52553316	52687304	-
ENSG00000133107	-7.36926	1.40685	9.76021e-42	8.00407e-41	TRPC4	protein_coding	13	38210773	38444562	-
ENSG00000112984	-7.25216	5.75902	0	0	KIF20A	protein_coding	5	137514408	137523404	+
ENSG00000132386	-7.23537	2.03284	3.80858e-50	3.9018e-49	SERPINF1	protein_coding	17	1665253	1680868	+
ENSG00000235568	-7.19871	-0.488131	9.47293e-16	2.97854e-15	NFAM1	protein_coding	22	42776416	42828401	-
ENSG00000197408	-7.18764	1.23217	7.12006e-49	7.06688e-48	CYP2B6	protein_coding	19	41497204	41524303	+
ENSG00000170484	-7.06356	-0.597574	1.55024e-14	4.53184e-14	KRT74	protein_coding	12	52959566	52967609	-
ENSG00000140835	-7.04547	1.85561	1.25316e-67	1.96247e-66	CHST4	protein_coding	16	71559136	71572649	+
ENSG00000227300	-7.02357	1.07958	7.62257e-44	6.64523e-43	KRT16P2	pseudogene	17	16733313	16736147	-
ENSG00000204941	-7.01569	4.79258	6.06843e-290	1.33965e-287	PSG5	protein_coding	19	43670408	43690688	-
ENSG00000269516	-6.99179	1.04706	1.45185e-38	1.08587e-37	CYP4F23P	pseudogene	19	15674885	15695520	+
ENSG00000156689	-6.97513	1.03664	8.55252e-36	5.88529e-35	GLYATL2	protein_coding	11	58601542	58671688	-
ENSG00000267194	-6.93727	1.00042	1.58298e-40	1.25311e-39	RP1-193H18.2	lincRNA	17	67547499	67550002	+
ENSG00000179023	-6.89673	0.959139	5.15442e-40	4.03135e-39	KLHDC7A	protein_coding	1	18807424	18812478	+
ENSG00000171227	-6.85976	0.921627	3.10326e-33	1.96096e-32	TMEM37	protein_coding	2	120187477	120196096	+
ENSG00000272761	-6.85513	4.63431	4.99092e-207	5.29541e-205	RP11-572C15.6	lincRNA	3	112315641	112320749	-
ENSG00000162896	-6.82091	5.68636	0	0	PIGR	protein_coding	1	207101863	207119811	-
ENSG00000180155	-6.82038	4.98649	5.62474e-291	1.26206e-288	LYNX1	protein_coding	8	143845752	143859640	-
ENSG00000106541	-6.81471	6.35773	0	0	AGR2	protein_coding	7	16831435	16873057	-
ENSG00000159212	-6.76325	0.838182	2.89522e-37	2.08672e-36	CLIC6	protein_coding	21	36041688	36090525	+
ENSG00000167656	-6.73077	2.04508	1.42899e-78	2.83047e-77	LY6D	protein_coding	8	143866296	143868008	-
ENSG00000128268	-6.70053	2.37742	5.10162e-88	1.1855e-86	MGAT3	protein_coding	22	39853349	39888199	+
ENSG00000143416	-6.68975	2.89788	1.23054e-120	4.55198e-119	SELENBP1	protein_coding	1	151336778	151345209	-
ENSG00000150394	-6.66846	2.87744	1.16499e-115	3.98632e-114	CDH8	protein_coding	16	61681146	62070939	-
ENSG00000181085	-6.66747	0.752642	6.90174e-31	4.0266e-30	MAPK15	protein_coding	8	144798429	144804628	+
ENSG00000064300	-6.65298	3.0678	2.27776e-127	9.33406e-126	NGFR	protein_coding	17	47572655	47592379	+
ENSG00000203697	-6.60321	2.28566	7.3086e-89	1.71289e-87	CAPN8	protein_coding	1	223711349	223853436	-
ENSG00000134398	-6.54105	0.634645	3.52031e-32	2.14813e-31	ERN2	protein_coding	16	23701647	23724821	-
ENSG00000179520	-6.5273	1.36467	1.97978e-52	2.15571e-51	SLC17A8	protein_coding	12	100750857	100815837	+
ENSG00000163207	-6.51376	7.89604	0	0	IVL	protein_coding	1	152881021	152884362	+
ENSG00000102837	-6.48661	8.47033	0	0	OLFM4	protein_coding	13	53602894	53626192	+
ENSG00000184828	-6.46615	4.01518	2.95216e-182	2.44886e-180	ZBTB7C	protein_coding	18	45553044	45937123	-
ENSG00000049283	-6.42693	4.75992	2.50264e-272	4.69227e-270	EPN3	protein_coding	17	48609904	48621111	+
ENSG00000240541	-6.41308	1.25763	4.35408e-49	4.34995e-48	TM4SF1-AS1	antisense	3	149095565	149104370	+
ENSG00000110777	-6.4052	0.507913	1.69232e-24	7.86244e-24	POU2AF1	protein_coding	11	111222977	111326355	-
ENSG00000250041	-6.38021	0.486461	4.69094e-28	2.4876e-27	CTD-2003C8.2	lincRNA	11	10906432	10920869	-
ENSG00000070526	-6.36875	3.83331	1.33503e-177	1.06857e-175	ST6GALNAC1	protein_coding	17	74620843	74639920	-
ENSG00000174640	-6.36496	3.73422	4.64244e-167	3.19302e-165	SLCO2A1	protein_coding	3	133651540	133771028	-
ENSG00000132746	-6.34672	3.2539	1.26057e-141	6.27396e-140	ALDH3B2	protein_coding	11	67429633	67448671	-
ENSG00000102243	-6.32956	3.69837	1.10021e-166	7.5293e-165	VGLL1	protein_coding	X	135614311	135638966	+
ENSG00000121858	-6.316	7.79205	0	0	TNFSF10	protein_coding	3	172223298	172241297	-
ENSG00000002933	-6.26799	1.12239	1.82295e-36	1.28215e-35	TMEM176A	protein_coding	7	150497491	150502208	+
ENSG00000250685	-6.2245	1.08579	1.93591e-38	1.4424e-37	RP11-486L19.2	antisense	16	84226164	84230659	-
ENSG00000000971	-6.1847	5.80245	0	0	CFH	protein_coding	1	196621008	196716634	+
ENSG00000111348	-6.15525	6.47746	0	0	ARHGDIB	protein_coding	12	15094951	15114662	-
ENSG00000149021	-6.12446	9.28701	8.22894e-126	3.31263e-124	SCGB1A1	protein_coding	11	62172575	62190667	+
ENSG00000145526	-6.11511	0.980764	8.77376e-36	6.02844e-35	CDH18	protein_coding	5	19473060	20575982	-
ENSG00000178568	-6.10987	0.245301	4.15492e-25	1.97666e-24	ERBB4	protein_coding	2	212240446	213403565	-
ENSG00000172243	-6.08165	0.220385	8.5828e-24	3.88597e-23	CLEC7A	protein_coding	12	10269376	10282857	-
ENSG00000172296	-6.06827	3.93859	2.40691e-176	1.88248e-174	SPTLC3	protein_coding	20	12989627	13147411	+
ENSG00000077092	-6.01277	0.156594	1.16108e-22	4.98954e-22	RARB	protein_coding	3	25215823	25639423	+
ENSG00000115718	-5.96917	2.40799	2.18949e-77	4.26888e-76	PROC	protein_coding	2	128176003	128186822	+
ENSG00000144642	-5.96824	0.846941	2.58306e-36	1.80841e-35	RBMS3	protein_coding	3	29322473	30051886	+
ENSG00000114013	-5.96497	3.69414	1.50023e-137	7.17958e-136	CD86	protein_coding	3	121774213	121839983	+
ENSG00000069764	-5.95978	0.114147	5.49517e-22	2.29446e-21	PLA2G10	protein_coding	16	14766405	14788526	-
ENSG00000127129	-5.86318	0.0296442	1.20605e-21	4.95415e-21	EDN2	protein_coding	1	41944446	41950344	-
ENSG00000168646	-5.85343	1.21961	5.23875e-40	4.09496e-39	AXIN2	protein_coding	17	63524681	63557765	-
ENSG00000113140	-5.84159	6.54595	0	0	SPARC	protein_coding	5	151040657	151066726	-
ENSG00000079308	-5.84155	1.84626	2.21418e-60	2.99165e-59	TNS1	protein_coding	2	218664512	218867718	-
ENSG00000156466	-5.82529	2.75412	2.15545e-100	6.12066e-99	GDF6	protein_coding	8	97154562	97173020	-
ENSG00000185630	-5.81731	7.05111	0	0	PBX1	protein_coding	1	164524821	164868533	+
ENSG00000253154	-5.79821	1.52188	6.34105e-54	7.26884e-53	CTA-392E5.1	lincRNA	8	86851934	86963312	+
ENSG00000163531	-5.77254	3.65379	6.54778e-160	4.12993e-158	NFASC	protein_coding	1	204797779	204991950	+
ENSG00000182759	-5.76668	2.55512	5.22029e-91	1.27135e-89	MAFA	protein_coding	8	144501352	144512576	-
ENSG00000244280	-5.75862	-0.0604888	3.32376e-20	1.28039e-19	ECEL1P2	pseudogene	2	233250460	233252167	-
ENSG00000260581	-5.75652	-0.0607461	2.10537e-18	7.45183e-18	CTB-113P19.4	antisense	5	151031836	151035010	+
ENSG00000163701	-5.72109	3.1109	5.40646e-120	1.97328e-118	IL17RE	protein_coding	3	9944296	9958086	+
ENSG00000187554	-5.71572	2.77515	2.25012e-93	5.72441e-92	TLR5	protein_coding	1	223282748	223316624	-
ENSG00000170962	-5.70824	4.52913	2.73829e-189	2.46572e-187	PDGFD	protein_coding	11	103777914	104035107	-
ENSG00000273162	-5.7049	-0.107245	2.55594e-19	9.46256e-19	RP11-108L7.15	lincRNA	10	102819786	102820762	-
ENSG00000126787	-5.69651	5.46127	1.34943e-235	1.86562e-233	DLGAP5	protein_coding	14	55614830	55658396	-
ENSG00000177694	-5.6916	2.48288	4.56475e-93	1.1506e-91	NAALADL2	protein_coding	3	174156363	175523428	+
ENSG00000185008	-5.68535	1.06141	6.83748e-40	5.33245e-39	ROBO2	protein_coding	3	75955846	77699115	+
ENSG00000165072	-5.66097	2.29396	6.26649e-75	1.14972e-73	MAMDC2	protein_coding	9	72658497	72841886	+
ENSG00000198133	-5.64771	-0.155993	9.66977e-18	3.3304e-17	TMEM229B	protein_coding	14	67913801	68000456	-
ENSG00000134222	-5.64231	3.72345	2.49287e-166	1.68911e-164	PSRC1	protein_coding	1	109822178	109825808	-
ENSG00000099260	-5.6393	3.37927	2.05591e-139	1.00139e-137	PALMD	protein_coding	1	100111499	100160097	+
ENSG00000100033	-5.63421	5.81961	7.79478e-282	1.61647e-279	PRODH	protein_coding	22	18900294	18924066	-
ENSG00000186081	-5.63408	10.8998	0	0	KRT5	protein_coding	12	52908359	52914471	-
ENSG00000230943	-5.62116	3.7617	4.89193e-149	2.62572e-147	RP11-367G18.1	lincRNA	6	113944737	113971276	-
ENSG00000104368	-5.61577	6.01605	3.99436e-305	1.13898e-302	PLAT	protein_coding	8	42032236	42065242	-
ENSG00000198125	-5.6115	2.24702	7.84552e-69	1.26779e-67	MB	protein_coding	22	36002811	36033998	-
ENSG00000088340	-5.60861	2.40324	2.30105e-77	4.48001e-76	FER1L4	pseudogene	20	34146507	34195484	-
ENSG00000165621	-5.60134	1.34401	1.49322e-41	1.21798e-40	OXGR1	protein_coding	13	97637973	97646984	-
ENSG00000108691	-5.6003	1.33956	3.19107e-47	3.03728e-46	CCL2	protein_coding	17	32582304	32584222	+
ENSG00000197838	-5.57079	0.95749	1.65083e-37	1.19994e-36	CYP2A13	protein_coding	19	41594377	41602100	+
ENSG00000143556	-5.5684	4.39194	5.2614e-172	3.85095e-170	S100A7	protein_coding	1	153430220	153433177	-
ENSG00000117115	-5.5615	4.5215	1.23287e-204	1.28812e-202	PADI2	protein_coding	1	17393256	17445948	-
ENSG00000129195	-5.52594	3.54948	4.80142e-118	1.68938e-116	FAM64A	protein_coding	17	6347735	6354789	+
ENSG00000099957	-5.52229	2.32014	1.55992e-61	2.15662e-60	P2RX6	protein_coding	22	21364097	21383119	+
ENSG00000234465	-5.50886	1.53379	9.57887e-50	9.71876e-49	PINLYP	protein_coding	19	44080952	44088116	+
ENSG00000197587	-5.50723	-0.275639	1.66134e-16	5.42691e-16	DMBX1	protein_coding	1	46972668	46979898	+
ENSG00000215068	-5.50459	-0.276669	3.62886e-17	1.21825e-16	AC025171.1	antisense	5	43041677	43045492	+
ENSG00000137673	-5.48427	4.48325	8.67771e-187	7.66269e-185	MMP7	protein_coding	11	102391239	102401484	-
ENSG00000103056	-5.47583	2.66575	3.92231e-93	9.92322e-92	SMPD3	protein_coding	16	68392231	68482591	-
ENSG00000144369	-5.4487	2.75042	1.72675e-99	4.84303e-98	FAM171B	protein_coding	2	187558698	187630685	+
ENSG00000226044	-5.44088	1.47294	1.25564e-50	1.30593e-49	RP11-463P17.1	lincRNA	10	48324788	48332197	-
ENSG00000103546	-5.39816	-0.36802	3.3416e-15	1.01591e-14	SLC6A2	protein_coding	16	55689516	55740104	+
ENSG00000007062	-5.37248	0.773492	4.6547e-30	2.64243e-29	PROM1	protein_coding	4	15964699	16086001	-
ENSG00000152402	-5.35859	0.763259	3.21391e-32	1.96818e-31	GUCY1A2	protein_coding	11	106544738	106889250	-
ENSG00000103485	-5.35585	0.294745	2.20901e-23	9.82922e-23	QPRT	protein_coding	16	29674600	29710020	+
ENSG00000162738	-5.34864	3.31379	3.22522e-101	9.23505e-100	VANGL2	protein_coding	1	160370376	160398468	+
ENSG00000165388	-5.33018	6.33711	0	0	ZNF488	protein_coding	10	48355024	48373866	+
ENSG00000198774	-5.32627	-0.426616	8.65389e-15	2.56877e-14	RASSF9	protein_coding	12	86198331	86230348	-
ENSG00000151468	-5.32442	-0.427394	1.24734e-14	3.66675e-14	CCDC3	protein_coding	10	12938627	13141652	-
ENSG00000143412	-5.29948	4.20256	7.15348e-183	6.08135e-181	ANXA9	protein_coding	1	150954493	150968110	+
ENSG00000178075	-5.27503	3.03116	1.80765e-110	5.78067e-109	GRAMD1C	protein_coding	3	113547029	113666021	+
ENSG00000072571	-5.2688	5.43779	3.71132e-294	8.75807e-292	HMMR	protein_coding	5	162887209	162918947	+
ENSG00000233251	-5.26044	4.09406	1.152e-157	6.97673e-156	AC007743.1	antisense	2	56400669	56412905	-
ENSG00000142606	-5.25111	-0.487907	4.30841e-14	1.23212e-13	MMEL1	protein_coding	1	2522078	2564481	-
ENSG00000182836	-5.24967	2.33531	1.04352e-80	2.13812e-79	PLCXD3	protein_coding	5	41307056	41510730	-
ENSG00000165548	-5.22516	-0.509077	7.52743e-14	2.12429e-13	TMEM63C	protein_coding	14	77582911	77725838	+
ENSG00000090889	-5.22418	5.07522	4.70895e-184	4.07921e-182	KIF4A	protein_coding	X	69509879	69640682	+
ENSG00000130055	-5.22017	-0.510917	8.16703e-14	2.29768e-13	GDPD2	protein_coding	X	69642881	69653240	+
ENSG00000117650	-5.21735	4.73173	1.12856e-221	1.34319e-219	NEK2	protein_coding	1	211836114	211848960	-
ENSG00000187398	-5.21401	5.86407	2.43556e-303	6.66709e-301	LUZP2	protein_coding	11	24518516	25104150	+
ENSG00000055813	-5.19629	2.4009	6.19864e-72	1.06051e-70	CCDC85A	protein_coding	2	56411258	56613308	+
ENSG00000163554	-5.19431	0.959869	1.20892e-20	4.752e-20	SPTA1	protein_coding	1	158580496	158656488	-
ENSG00000078900	-5.18424	2.49824	4.31071e-74	7.66242e-73	TP73	protein_coding	1	3569084	3652765	+
ENSG00000168497	-5.14349	1.80983	7.90407e-59	1.02156e-57	SDPR	protein_coding	2	192699028	192711981	-
ENSG00000115380	-5.14314	7.13747	2.53583e-206	2.66984e-204	EFEMP1	protein_coding	2	56093102	56151274	-
ENSG00000169752	-5.12397	3.72976	1.11985e-151	6.18041e-150	NRG4	protein_coding	15	76228310	76352136	-
ENSG00000255446	-5.11361	-0.597601	5.97531e-13	1.60455e-12	CTD-2531D15.4	antisense	11	62189317	62194196	-
ENSG00000178750	-5.10824	1.39853	1.01794e-47	9.8047e-47	STX19	protein_coding	3	93733213	93747454	-
ENSG00000006025	-5.10466	5.23725	9.74815e-273	1.8531e-270	OSBPL7	protein_coding	17	45884738	45899200	-
ENSG00000184160	-5.1033	1.15795	8.31862e-38	6.10493e-37	ADRA2C	protein_coding	4	3768075	3770251	+
ENSG00000162511	-5.09995	0.0725253	1.17916e-19	4.43749e-19	LAPTM5	protein_coding	1	31205316	31230667	-
ENSG00000198483	-5.09453	1.15123	1.88107e-38	1.40383e-37	ANKRD35	protein_coding	1	145549230	145568526	+
ENSG00000158458	-5.09142	3.5663	2.84842e-144	1.46565e-142	NRG2	protein_coding	5	139226364	139422884	-
ENSG00000136305	-5.08892	1.14874	1.47479e-39	1.14107e-38	CIDEB	protein_coding	14	24774302	24780636	-
ENSG00000008311	-5.0741	1.13958	3.54253e-35	2.38968e-34	AASS	protein_coding	7	121715701	121784334	-
ENSG00000183044	-5.07192	4.93162	5.52602e-252	9.00413e-250	ABAT	protein_coding	16	8768422	8878432	+
ENSG00000140481	-5.07078	0.854176	1.08605e-32	6.75977e-32	CCDC33	protein_coding	15	74509613	74628813	+
ENSG00000131747	-5.06874	7.51717	0	0	TOP2A	protein_coding	17	38544768	38574202	-
ENSG00000144045	-5.04564	1.71205	2.01358e-45	1.82636e-44	DQX1	protein_coding	2	74745258	74753463	-
ENSG00000171431	-5.04218	1.53742	3.78375e-48	3.68599e-47	KRT20	protein_coding	17	39032193	39041479	-
ENSG00000166816	-5.03905	0.476538	4.01056e-24	1.83526e-23	LDHD	protein_coding	16	75145758	75150669	-
ENSG00000163606	-5.02761	0.813559	2.16288e-32	1.33469e-31	CD200R1	protein_coding	3	112640056	112693969	-
ENSG00000105290	-5.0098	0.452793	1.86839e-24	8.66578e-24	APLP1	protein_coding	19	36358801	36370693	+
ENSG00000152284	-4.98723	1.05423	6.00076e-36	4.15019e-35	TCF7L1	protein_coding	2	85360533	85537511	+
ENSG00000066279	-4.98644	6.40098	5.46453e-210	5.93596e-208	ASPM	protein_coding	1	197053258	197115824	-
ENSG00000110799	-4.96882	1.64398	2.06462e-51	2.18044e-50	VWF	protein_coding	12	6058040	6233936	-
ENSG00000148600	-4.9462	-0.0600016	6.08952e-18	2.11112e-17	CDHR1	protein_coding	10	85954410	85979377	+
ENSG00000221845	-4.93762	0.729323	3.11674e-27	1.60682e-26	C7orf65	protein_coding	7	47694842	47701246	+
ENSG00000029534	-4.93075	0.727146	5.77477e-29	3.15905e-28	ANK1	protein_coding	8	41510739	41754280	-
ENSG00000167676	-4.92707	-0.0755297	4.63042e-18	1.6114e-17	PLIN4	protein_coding	19	4502204	4517716	-
ENSG00000163220	-4.90565	4.54624	4.22042e-144	2.14739e-142	S100A9	protein_coding	1	153330330	153333503	+
ENSG00000215458	-4.89059	-0.106835	1.81496e-17	6.18099e-17	AP001053.11	antisense	21	45225639	45232448	-
ENSG00000235092	-4.87627	-0.121401	2.50895e-17	8.47691e-17	AC011747.7	antisense	2	8806766	8821993	-
ENSG00000149260	-4.86094	3.88258	4.13114e-132	1.81227e-130	CAPN5	protein_coding	11	76777979	76837201	+
ENSG00000004777	-4.85369	1.36383	2.16672e-41	1.75687e-40	ARHGAP33	protein_coding	19	36265434	36279724	+
ENSG00000248429	-4.85082	-0.139803	3.63508e-17	1.22004e-16	RP11-597D13.9	antisense	4	159091904	159124029	+
ENSG00000185669	-4.83512	0.638087	1.04434e-26	5.27447e-26	SNAI3	protein_coding	16	88744090	88752901	-
ENSG00000044524	-4.83213	-0.155527	4.65505e-16	1.48655e-15	EPHA3	protein_coding	3	89156674	89531284	+
ENSG00000236384	-4.82897	1.34511	1.49838e-35	1.02235e-34	LINC00479	lincRNA	21	43131680	43135935	-
ENSG00000163040	-4.82273	1.33557	4.13472e-44	3.63702e-43	CCDC74A	protein_coding	2	132285248	132291239	+
ENSG00000075218	-4.81627	3.86973	2.07152e-115	7.05296e-114	GTSE1	protein_coding	22	46692638	46726707	+
ENSG00000121380	-4.81469	0.281191	6.22103e-21	2.47449e-20	BCL2L14	protein_coding	12	12202778	12364018	+
ENSG00000114812	-4.7971	2.79132	6.60877e-97	1.75981e-95	VIPR1	protein_coding	3	42530791	42579059	+
ENSG00000205363	-4.79507	-0.188015	1.03344e-15	3.23825e-15	C15orf59	protein_coding	15	74032141	74045088	-
ENSG00000134827	-4.7674	4.40418	1.60904e-120	5.93612e-119	TCN1	protein_coding	11	59620273	59634048	-
ENSG00000164120	-4.76692	5.2983	1.02582e-279	2.06476e-277	HPGD	protein_coding	4	175411328	175444305	-
ENSG00000107099	-4.76592	5.28505	4.54005e-272	8.28529e-270	DOCK8	protein_coding	9	214854	465259	+
ENSG00000081189	-4.76098	3.88304	2.05088e-153	1.16474e-151	MEF2C	protein_coding	5	88013975	88199922	-
ENSG00000066382	-4.75495	6.06371	0	0	MPPED2	protein_coding	11	30406040	30608419	-
ENSG00000232987	-4.7256	-0.241691	1.38811e-14	4.07007e-14	AC051649.6	lincRNA	11	2012326	2014699	+
ENSG00000198074	-4.71327	0.52938	6.69235e-24	3.03708e-23	AKR1B10	protein_coding	7	134212344	134226160	+
ENSG00000158402	-4.70694	2.83202	2.53437e-86	5.75256e-85	CDC25C	protein_coding	5	137620954	137674044	-
ENSG00000181444	-4.70495	0.526875	2.09777e-25	1.00921e-24	ZNF467	protein_coding	7	149461271	149470568	-
ENSG00000106003	-4.69483	3.93396	4.24652e-129	1.79389e-127	LFNG	protein_coding	7	2552163	2568811	+
ENSG00000100097	-4.66803	5.39758	3.60606e-179	2.93787e-177	LGALS1	protein_coding	22	38071615	38075813	+
ENSG00000178977	-4.65783	2.20003	7.35003e-71	1.23284e-69	LINC00324	lincRNA	17	8123960	8127361	-
ENSG00000256249	-4.64306	-0.312876	3.77095e-15	1.14188e-14	RP11-324E6.6	lincRNA	12	123171672	123200526	+
ENSG00000163218	-4.62718	2.34299	8.53875e-69	1.37656e-67	PGLYRP4	protein_coding	1	153302596	153321316	-
ENSG00000154654	-4.605	1.13678	7.2943e-38	5.36759e-37	NCAM2	protein_coding	21	22370633	22915650	+
ENSG00000273274	-4.60088	-0.348964	2.54505e-14	7.35517e-14	ZBTB8B	protein_coding	1	32930670	32962287	+
ENSG00000163406	-4.59225	2.99743	1.60698e-98	4.41661e-97	SLC15A2	protein_coding	3	121612936	121662949	+
ENSG00000166387	-4.58877	5.39005	4.61032e-229	6.18642e-227	PPFIBP2	protein_coding	11	7534529	7678358	+
ENSG00000182179	-4.5683	4.3962	2.41533e-124	9.44532e-123	UBA7	protein_coding	3	49842640	49851379	-
ENSG00000111665	-4.56665	3.50458	5.69414e-122	2.14699e-120	CDCA3	protein_coding	12	6953957	6961230	-
ENSG00000188833	-4.56468	0.674252	5.33979e-28	2.82621e-27	ENTPD8	protein_coding	9	140328816	140336268	-
ENSG00000157456	-4.55541	5.5261	3.30774e-248	5.14467e-246	CCNB2	protein_coding	15	59397277	59417244	+
ENSG00000142945	-4.54637	5.03955	1.031e-202	1.05308e-200	KIF2C	protein_coding	1	45205490	45233439	+
ENSG00000120915	-4.54174	4.04113	3.29986e-133	1.4664e-131	EPHX2	protein_coding	8	27348296	27403081	+
ENSG00000108602	-4.53156	5.79681	1.4263e-302	3.8278e-300	ALDH3A1	protein_coding	17	19641297	19652256	-
ENSG00000138400	-4.52995	0.644769	1.37978e-26	6.95839e-26	MDH1B	protein_coding	2	207602487	207630271	-
ENSG00000246898	-4.52189	1.87675	4.03306e-49	4.03513e-48	LINC00920	lincRNA	16	66442427	66446038	+
ENSG00000150625	-4.50847	0.352738	3.18687e-22	1.34751e-21	GPM6A	protein_coding	4	176554085	176923815	-
ENSG00000109193	-4.49109	0.838345	2.8374e-30	1.62559e-29	SULT1E1	protein_coding	4	70676498	70725870	-
ENSG00000221887	-4.48836	1.03668	3.21909e-30	1.84119e-29	HMSD	protein_coding	18	61616535	61649008	+
ENSG00000166851	-4.48377	5.71416	7.36101e-226	9.24314e-224	PLK1	protein_coding	16	23688977	23701688	+
ENSG00000142347	-4.48195	1.35344	7.45362e-42	6.13456e-41	MYO1F	protein_coding	19	8585674	8642461	-
ENSG00000137261	-4.48119	0.829856	1.40369e-29	7.83854e-29	KIAA0319	protein_coding	6	24544332	24646383	-
ENSG00000165323	-4.47486	3.45273	1.0256e-104	3.03839e-103	FAT3	protein_coding	11	92085262	92629618	+
ENSG00000105141	-4.45557	0.306686	4.23491e-21	1.7013e-20	CASP14	protein_coding	19	15160195	15169104	+
ENSG00000183856	-4.44536	5.30783	6.88863e-192	6.37058e-190	IQGAP3	protein_coding	1	156495197	156542396	-
ENSG00000254535	-4.44429	1.31828	3.17751e-41	2.56581e-40	PABPC4L	protein_coding	4	135117488	135122903	-
ENSG00000100767	-4.42676	3.30495	2.49519e-109	7.86905e-108	PAPLN	protein_coding	14	73704205	73741348	+
ENSG00000163283	-4.41614	7.65075	9.96434e-56	1.19319e-54	ALPP	protein_coding	2	233243244	233247599	+
ENSG00000186204	-4.41434	4.93851	6.22816e-181	5.10448e-179	CYP4F12	protein_coding	19	15783567	15807984	+
ENSG00000091986	-4.38948	7.94317	3.04893e-293	7.07301e-291	CCDC80	protein_coding	3	112323407	112368377	-
ENSG00000116299	-4.38009	-0.0914316	7.82823e-17	2.58679e-16	KIAA1324	protein_coding	1	109656301	109749401	+
ENSG00000258955	-4.37929	0.934691	4.4999e-30	2.55667e-29	LINC00519	lincRNA	14	51771134	51795104	-
ENSG00000147255	-4.37665	-0.091822	1.42184e-13	3.9426e-13	IGSF1	protein_coding	X	130407480	130533677	-
ENSG00000110375	-4.3716	2.93162	5.63533e-82	1.18299e-80	UPK2	protein_coding	11	118795873	118829269	+
ENSG00000184564	-4.36831	4.48877	8.45694e-169	5.93591e-167	SLITRK6	protein_coding	13	86366925	86373623	-
ENSG00000204060	-4.36599	2.57077	3.16279e-73	5.54989e-72	FOXO6	protein_coding	1	41827594	41849262	+
ENSG00000163064	-4.36512	-0.105771	3.74178e-16	1.19882e-15	EN1	protein_coding	2	119599747	119605254	-
ENSG00000243244	-4.36355	4.39308	8.04715e-173	6.01866e-171	STON1	protein_coding	2	48756522	48826025	+
ENSG00000125864	-4.35671	1.92042	5.21609e-55	6.12286e-54	BFSP1	protein_coding	20	17474550	17549865	-
ENSG00000260265	-4.34883	0.218235	8.23403e-19	2.96889e-18	RP11-44F21.5	lincRNA	4	76006912	76009927	-
ENSG00000164611	-4.33468	4.60087	5.30921e-177	4.22484e-175	PTTG1	protein_coding	5	159848829	159855748	+
ENSG00000138411	-4.32526	4.70923	3.41825e-189	3.05788e-187	HECW2	protein_coding	2	197059094	197458416	-
ENSG00000070808	-4.30674	4.40474	1.27107e-107	3.94492e-106	CAMK2A	protein_coding	5	149599054	149669854	-
ENSG00000182492	-4.30518	-0.154705	5.50238e-16	1.7502e-15	BGN	protein_coding	X	152760397	152775012	+
ENSG00000214357	-4.29143	4.53274	7.71982e-175	5.80556e-173	NEURL1B	protein_coding	5	172068269	172118543	+
ENSG00000146950	-4.29079	3.21218	4.02739e-100	1.13422e-98	SHROOM2	protein_coding	X	9754496	9917483	+
ENSG00000243566	-4.28438	4.89458	1.69386e-204	1.75635e-202	UPK3B	protein_coding	7	76139745	76648340	+
ENSG00000129009	-4.27927	-0.172865	8.18881e-14	2.30334e-13	ISLR	protein_coding	15	74466012	74469213	+
ENSG00000261136	-4.27536	0.421001	5.01462e-21	2.00629e-20	RP11-37C7.3	antisense	15	40074772	40077818	+
ENSG00000185267	-4.26496	0.142349	1.54594e-18	5.51886e-18	CDNF	protein_coding	10	14861249	14880574	-
ENSG00000231187	-4.26453	1.74391	1.10283e-50	1.14962e-49	RP11-38L15.3	antisense	10	46951472	46966835	+
ENSG00000184925	-4.26304	0.410466	7.47956e-22	3.10314e-21	LCN12	protein_coding	9	139844003	139849949	+
ENSG00000143228	-4.25768	4.00632	7.30316e-105	2.17301e-103	NUF2	protein_coding	1	163236366	163325554	+
ENSG00000155066	-4.25195	7.41767	0	0	PROM2	protein_coding	2	95940201	95957056	+
ENSG00000260604	-4.24328	-0.205416	2.32845e-15	7.15366e-15	RP1-140K8.5	lincRNA	6	3905144	3912213	-
ENSG00000016602	-4.23975	1.62196	5.67358e-34	3.67681e-33	CLCA4	protein_coding	1	87012761	87046437	+
ENSG00000173227	-4.23929	1.27166	8.96299e-38	6.56375e-37	SYT12	protein_coding	11	66774249	66818334	+
ENSG00000165794	-4.23753	5.13251	4.26727e-202	4.32638e-200	SLC39A2	protein_coding	14	21467414	21470030	+
ENSG00000139144	-4.23155	0.114891	3.90936e-18	1.36673e-17	PIK3C2G	protein_coding	12	18400548	18801348	+
ENSG00000159167	-4.22339	1.12154	3.66396e-34	2.38917e-33	STC1	protein_coding	8	23699428	23712320	-
ENSG00000133067	-4.22315	2.43962	1.02999e-68	1.65463e-67	LGR6	protein_coding	1	202163029	202288909	+
ENSG00000273118	-4.20048	-0.240289	6.32743e-15	1.88802e-14	AC079610.1	sense_overlapping	2	213446081	213886269	-
ENSG00000134258	-4.1926	5.34213	1.8719e-193	1.7429e-191	VTCN1	protein_coding	1	117686209	117753556	-
ENSG00000145287	-4.19011	2.29081	2.27118e-66	3.46551e-65	PLAC8	protein_coding	4	84011201	84058228	-
ENSG00000197565	-4.18712	2.84751	1.51595e-85	3.40145e-84	COL4A6	protein_coding	X	107386780	107682727	-
ENSG00000224897	-4.18642	1.46748	3.46793e-40	2.7279e-39	POT1-AS1	antisense	7	124569927	124819369	+
ENSG00000099864	-4.17499	3.89239	5.82102e-129	2.45145e-127	PALM	protein_coding	19	708953	748329	+
ENSG00000089685	-4.15845	4.97169	2.61101e-136	1.21554e-134	BIRC5	protein_coding	17	76210267	76221717	+
ENSG00000134533	-4.15389	-0.276982	1.04507e-13	2.92154e-13	RERG	protein_coding	12	15260717	15501609	-
ENSG00000226145	-4.15214	2.8536	1.79794e-56	2.19522e-55	AC022596.6	pseudogene	17	16721297	16725893	-
ENSG00000159527	-4.13573	0.719463	2.71693e-25	1.30114e-24	PGLYRP3	protein_coding	1	153270338	153283194	-
ENSG00000173320	-4.13455	0.0312808	2.74909e-17	9.27226e-17	STOX2	protein_coding	4	184774584	184944679	+
ENSG00000171401	-4.11078	11.4026	8.5708e-243	1.27509e-240	KRT13	protein_coding	17	39657233	39661957	-
ENSG00000182809	-4.10415	6.34628	3.11423e-301	8.19702e-299	CRIP2	protein_coding	14	105939299	105946499	+
ENSG00000085563	-4.09469	1.49027	8.20741e-41	6.54251e-40	ABCB1	protein_coding	7	87133175	87342611	-
ENSG00000106025	-4.09255	1.49011	9.94257e-40	7.72327e-39	TSPAN12	protein_coding	7	120427376	120498456	-
ENSG00000257167	-4.0865	2.37042	1.39822e-67	2.18714e-66	TMPO-AS1	antisense	12	98906751	98910200	-
ENSG00000174514	-4.08521	2.06485	7.79552e-54	8.92118e-53	MFSD4	protein_coding	1	205538013	205572046	+
ENSG00000100526	-4.08334	3.97622	4.05375e-119	1.45627e-117	CDKN3	protein_coding	14	54863567	54886936	+
ENSG00000159871	-4.08172	3.27284	7.45823e-95	1.92969e-93	LYPD5	protein_coding	19	44300081	44331358	-
ENSG00000118557	-4.07025	1.12196	3.5166e-32	2.14682e-31	PMFBP1	protein_coding	16	72146056	72210777	-
ENSG00000253669	-4.06648	1.56536	1.63103e-37	1.18618e-36	KB-1732A1.1	lincRNA	8	103817745	103822199	+
ENSG00000138131	-4.06319	-0.0278033	1.45816e-15	4.52867e-15	LOXL4	protein_coding	10	100007447	100028007	-
ENSG00000197580	-4.05888	1.45861	6.84315e-41	5.47412e-40	BCO2	protein_coding	11	112046190	112095422	+
ENSG00000033122	-4.05445	2.2279	6.8847e-60	9.15752e-59	LRRC7	protein_coding	1	70034081	70617628	+
ENSG00000145687	-4.05176	2.2282	3.1624e-53	3.55952e-52	SSBP2	protein_coding	5	80708840	81047616	-
ENSG00000271738	-4.05068	3.81845	2.03181e-118	7.18588e-117	RP11-137H2.6	lincRNA	10	82194765	82196869	+
ENSG00000256604	-4.03954	-0.369522	3.56443e-13	9.68753e-13	AC093668.2	pseudogene	7	102120179	102121095	-
ENSG00000260912	-4.03431	3.93145	2.00985e-126	8.11468e-125	RP11-363E7.4	sense_overlapping	9	19453207	19455171	+
ENSG00000122966	-4.02839	4.61059	2.95236e-158	1.81206e-156	CIT	protein_coding	12	120123595	120315095	-
ENSG00000139679	-4.02018	3.82675	6.1277e-123	2.35589e-121	LPAR6	protein_coding	13	48963707	49018840	-
ENSG00000270605	-4.01636	2.2523	3.76789e-55	4.44963e-54	RP5-1092A3.4	antisense	1	28566020	28567964	-
ENSG00000160870	-4.01558	-0.388743	6.77672e-13	1.81335e-12	CYP3A7	protein_coding	7	99302660	99332819	-
ENSG00000162999	-4.00656	0.192953	1.53626e-17	5.2436e-17	DUSP19	protein_coding	2	183943287	183964733	+
ENSG00000071967	-4.00492	-0.07495	5.54157e-15	1.65896e-14	CYBRD1	protein_coding	2	172378757	172414643	+
ENSG00000146233	-4.00098	1.84357	1.65984e-47	1.59091e-46	CYP39A1	protein_coding	6	46517541	46620523	-
ENSG00000260401	-3.99589	5.17136	3.22572e-227	4.16513e-225	RP11-800A3.4	sense_overlapping	11	72950020	72953380	+
ENSG00000005249	-3.99318	1.18018	3.78187e-31	2.22922e-30	PRKAR2B	protein_coding	7	106685094	106802256	+
ENSG00000138152	-3.9901	-0.408053	1.61822e-11	4.02409e-11	BTBD16	protein_coding	10	124030821	124097677	+
ENSG00000136235	-3.98512	9.23967	6.33671e-79	1.26429e-77	GPNMB	protein_coding	7	23275586	23314727	+
ENSG00000204421	-3.98326	0.159224	3.7683e-14	1.08105e-13	LY6G6C	protein_coding	6	31686425	31689622	-
ENSG00000165272	-3.98079	6.27152	1.19554e-86	2.73177e-85	AQP3	protein_coding	9	33441152	33447609	-
ENSG00000162636	-3.97665	4.73915	2.74273e-183	2.36099e-181	FAM102B	protein_coding	1	109102711	109187522	+
ENSG00000170312	-3.96669	5.73773	1.63255e-228	2.16938e-226	CDK1	protein_coding	10	62538089	62554610	+
ENSG00000077157	-3.966	6.44518	3.43993e-299	8.71896e-297	PPP1R12B	protein_coding	1	202317827	202561834	+
ENSG00000206344	-3.96404	0.568442	3.83004e-23	1.68667e-22	HCG27	protein_coding	6	31165537	31171745	+
ENSG00000223478	-3.96046	2.0191	7.4032e-52	7.9224e-51	RP11-545E17.3	antisense	9	131486724	131495473	+
ENSG00000161888	-3.96012	2.6803	1.58537e-74	2.85889e-73	SPC24	protein_coding	19	11242196	11266484	-
ENSG00000137747	-3.95451	1.3636	1.03003e-35	7.0596e-35	TMPRSS13	protein_coding	11	117771358	117800174	-
ENSG00000011426	-3.95213	7.36254	3.13579e-99	8.77701e-98	ANLN	protein_coding	7	36429415	36493400	+
ENSG00000179776	-3.95044	2.79766	8.6936e-40	6.7723e-39	CDH5	protein_coding	16	66400533	66438686	+
ENSG00000121621	-3.94718	4.3535	3.27696e-112	1.0679e-110	KIF18A	protein_coding	11	28042167	28129855	-
ENSG00000132517	-3.9296	0.857977	4.43604e-27	2.26637e-26	SLC52A1	protein_coding	17	4935895	4955304	-
ENSG00000104081	-3.92898	4.4856	1.89102e-134	8.57034e-133	BMF	protein_coding	15	40380091	40401093	-
ENSG00000140057	-3.91419	1.51835	2.43983e-35	1.65687e-34	AK7	protein_coding	14	96858448	96955764	+
ENSG00000014257	-3.90903	2.51051	1.53728e-58	1.96093e-57	ACPP	protein_coding	3	132036211	132087142	+
ENSG00000139597	-3.9028	0.978541	3.66001e-23	1.61439e-22	N4BP2L1	protein_coding	13	32974861	33002315	-
ENSG00000188921	-3.89729	2.53756	6.14075e-68	9.69416e-67	PTPLAD2	protein_coding	9	20995306	21031635	-
ENSG00000108947	-3.8972	1.50287	2.55799e-36	1.79269e-35	EFNB3	protein_coding	17	7608520	7614696	+
ENSG00000169583	-3.89437	2.40018	1.88453e-62	2.67015e-61	CLIC3	protein_coding	9	139889087	139891255	-
ENSG00000214274	-3.89431	0.317908	1.19771e-17	4.1137e-17	ANG	protein_coding	14	21152336	21167130	+
ENSG00000168961	-3.88667	4.02554	1.84046e-131	8.02242e-130	LGALS9	protein_coding	17	25956824	25976586	+
ENSG00000205436	-3.8831	1.94831	6.99174e-43	5.95124e-42	EXOC3L4	protein_coding	14	103566481	103576896	+
ENSG00000118596	-3.88253	3.20164	3.69312e-89	8.68517e-88	SLC16A7	protein_coding	12	59989848	60176395	+
ENSG00000179240	-3.87028	0.479546	3.45927e-18	1.21216e-17	RP11-111M22.2	protein_coding	11	76092357	76125663	+
ENSG00000180347	-3.86459	-0.189168	2.69364e-13	7.36767e-13	CCDC129	protein_coding	7	31553704	31698334	+
ENSG00000233539	-3.86291	-0.509932	2.19788e-11	5.42024e-11	AC011294.3	protein_coding	7	46713383	46799449	-
ENSG00000198189	-3.85661	1.98688	1.25727e-51	1.33191e-50	HSD17B11	protein_coding	4	88257762	88312538	-
ENSG00000186185	-3.85396	3.6836	2.74808e-57	3.42559e-56	KIF18B	protein_coding	17	43002077	43025082	-
ENSG00000149212	-3.85055	6.12444	3.76928e-285	7.93694e-283	SESN3	protein_coding	11	94898704	94965705	-
ENSG00000237883	-3.84677	0.788418	2.12296e-25	1.02098e-24	DGUOK-AS1	antisense	2	74174769	74208568	-
ENSG00000076716	-3.84415	-0.206161	3.01001e-13	8.20841e-13	GPC4	protein_coding	X	132434131	132549518	-
ENSG00000186973	-3.83808	0.046598	3.28159e-15	9.98335e-15	FAM183A	protein_coding	1	43610824	43622067	+
ENSG00000114166	-3.83768	3.33902	1.71655e-96	4.53559e-95	KAT2B	protein_coding	3	20081515	20195896	+
ENSG00000138193	-3.83747	4.90092	2.07451e-170	1.49441e-168	PLCE1	protein_coding	10	95753746	96092580	+
ENSG00000172461	-3.83486	2.68624	1.61922e-65	2.42211e-64	FUT9	protein_coding	6	96463860	96663488	+
ENSG00000260552	-3.83144	2.78434	1.65505e-63	2.38198e-62	RP11-49I11.1	antisense	18	33759959	33767411	-
ENSG00000148700	-3.82792	4.0129	2.79737e-107	8.60396e-106	ADD3	protein_coding	10	111756126	111895323	+
ENSG00000024526	-3.81431	4.53751	8.87499e-137	4.1743e-135	DEPDC1	protein_coding	1	68939835	68962904	-
ENSG00000146555	-3.8032	0.235308	1.99491e-16	6.49949e-16	SDK1	protein_coding	7	3341080	4308632	+
ENSG00000204121	-3.80154	-0.240829	8.63861e-14	2.42487e-13	AC068134.5	pseudogene	2	233280528	233284526	-
ENSG00000272767	-3.79192	1.64854	1.52791e-31	9.1481e-31	JMJD1C-AS1	antisense	10	65224989	65226323	+
ENSG00000247095	-3.79116	2.25517	1.24833e-51	1.32449e-50	MIR210HG	lincRNA	11	565660	568457	-
ENSG00000197093	-3.79113	3.63006	1.44989e-92	3.62128e-91	GAL3ST4	protein_coding	7	99756867	99766373	-
ENSG00000124212	-3.7907	0.420638	4.74997e-20	1.81905e-19	PTGIS	protein_coding	20	48120411	48184683	-
ENSG00000168350	-3.7854	0.00277118	1.29748e-14	3.81086e-14	DEGS2	protein_coding	14	100612756	100626500	-
ENSG00000272870	-3.78203	-0.257749	3.39273e-12	8.73355e-12	RP11-798M19.6	antisense	4	174284931	174291597	-
ENSG00000074181	-3.78162	3.48898	6.27987e-97	1.67549e-95	NOTCH3	protein_coding	19	15270444	15311792	-
ENSG00000159674	-3.77639	3.46032	4.68189e-97	1.25403e-95	SPON2	protein_coding	4	1160720	1202750	-
ENSG00000158473	-3.77382	0.570239	2.04511e-21	8.32085e-21	CD1D	protein_coding	1	158149737	158154686	+
ENSG00000242770	-3.77372	1.56745	1.41317e-32	8.76399e-32	RP11-180K7.1	processed_transcript	3	112521325	112531666	+
ENSG00000072858	-3.76382	2.65716	8.35977e-71	1.39878e-69	SIDT1	protein_coding	3	113251143	113348425	+
ENSG00000175567	-3.7601	2.53877	5.11378e-64	7.46984e-63	UCP2	protein_coding	11	73685712	73694352	-
ENSG00000180739	-3.75198	4.53306	2.03206e-153	1.15887e-151	S1PR5	protein_coding	19	10623623	10628607	-
ENSG00000159784	-3.74164	2.21184	3.43504e-56	4.16434e-55	FAM131B	protein_coding	7	143050493	143059863	-
ENSG00000095370	-3.72332	1.92633	3.41598e-49	3.43026e-48	SH2D3C	protein_coding	9	130500596	130541020	-
ENSG00000253944	-3.70657	0.156428	6.11971e-13	1.64204e-12	RP11-156K13.1	antisense	8	17658854	17718578	+
ENSG00000189366	-3.7056	2.2281	1.59752e-56	1.95226e-55	ALG1L	protein_coding	3	125648118	125655882	-
ENSG00000163141	-3.69923	0.920068	1.8508e-26	9.28929e-26	BNIPL	protein_coding	1	151009046	151020076	+
ENSG00000132139	-3.69865	2.31242	1.34247e-50	1.39305e-49	GAS2L2	protein_coding	17	34071530	34079897	-
ENSG00000075651	-3.6981	5.7087	1.99263e-225	2.47937e-223	PLD1	protein_coding	3	171318195	171528740	-
ENSG00000148053	-3.69322	0.912662	8.30866e-23	3.59762e-22	NTRK2	protein_coding	9	87283466	87638505	+
ENSG00000245573	-3.68437	0.131571	9.40286e-14	2.63346e-13	BDNF-AS	antisense	11	27528385	27719721	+
ENSG00000160188	-3.68257	2.10983	3.69165e-55	4.36335e-54	RSPH1	protein_coding	21	43892596	43916464	-
ENSG00000180881	-3.67958	1.01258	2.04782e-27	1.0637e-26	CAPS2	protein_coding	12	75669759	75784708	-
ENSG00000228314	-3.67945	3.12011	3.27169e-84	7.16474e-83	CYP4F29P	pseudogene	21	15215454	15220685	-
ENSG00000237807	-3.67684	4.40042	3.67877e-141	1.8112e-139	RP11-400K9.4	lincRNA	8	54427731	54436491	-
ENSG00000164176	-3.67647	5.86074	7.1036e-214	8.03529e-212	EDIL3	protein_coding	5	83236373	83680611	-
ENSG00000150551	-3.67377	5.13516	6.1482e-114	2.04249e-112	LYPD1	protein_coding	2	133402426	133429152	-
ENSG00000130635	-3.67097	1.54744	6.40775e-35	4.27194e-34	COL5A1	protein_coding	9	137533620	137736686	+
ENSG00000068078	-3.66822	5.87114	4.63518e-258	7.83231e-256	FGFR3	protein_coding	4	1795034	1810599	+
ENSG00000124593	-3.66182	5.4938	1.07578e-94	2.77291e-93	PRICKLE4	protein_coding	6	41748087	41757879	+
ENSG00000137812	-3.66024	5.15475	9.19471e-64	1.33172e-62	CASC5	protein_coding	15	40886218	40956540	+
ENSG00000118513	-3.65406	1.80628	1.9953e-43	1.72083e-42	MYB	protein_coding	6	135502453	135540311	+
ENSG00000135451	-3.65361	3.83437	3.35872e-54	3.86634e-53	TROAP	protein_coding	12	49717019	49725514	+
ENSG00000081479	-3.64879	-0.106226	1.17883e-13	3.28208e-13	LRP2	protein_coding	2	169983619	170219195	-
ENSG00000138160	-3.64561	5.98935	6.81135e-164	4.43938e-162	KIF11	protein_coding	10	94353043	94415150	+
ENSG00000235098	-3.64057	2.12374	8.28312e-53	9.14282e-52	ANKRD65	protein_coding	1	1353800	1357149	-
ENSG00000233483	-3.63923	-0.369229	3.20814e-11	7.83824e-11	CTD-2020K17.4	antisense	17	43322553	43326203	-
ENSG00000137709	-3.63649	2.1204	3.06614e-42	2.55269e-41	POU2F3	protein_coding	11	120107349	120190653	+
ENSG00000163803	-3.63259	0.591765	2.19604e-17	7.44726e-17	PLB1	protein_coding	2	28680012	28866654	+
ENSG00000198157	-3.62858	2.83048	5.594e-72	9.58261e-71	HMGN5	protein_coding	X	80369200	80457441	-
ENSG00000111837	-3.62832	-0.12252	1.26375e-12	3.32762e-12	MAK	protein_coding	6	10762956	10838764	-
ENSG00000272501	-3.62804	-0.123084	2.35675e-13	6.47207e-13	XXbac-BPG299F13.17	antisense	6	31162977	31165814	-
ENSG00000105808	-3.62755	0.861401	2.42641e-22	1.02978e-21	RASA4	protein_coding	7	102220093	102257204	-
ENSG00000124406	-3.62019	3.8247	1.53461e-98	4.22621e-97	ATP8A1	protein_coding	4	42410390	42659122	-
ENSG00000241935	-3.61806	1.34258	1.59971e-33	1.02369e-32	HOGA1	protein_coding	10	99344080	99372559	+
ENSG00000103723	-3.61701	0.271161	1.50434e-16	4.92229e-16	AP3B2	protein_coding	15	83328033	83378666	-
ENSG00000104140	-3.61488	6.27118	2.73813e-224	3.37629e-222	RHOV	protein_coding	15	41164412	41166487	-
ENSG00000204219	-3.60785	4.30607	3.85501e-124	1.50323e-122	TCEA3	protein_coding	1	23707554	23751233	-
ENSG00000213145	-3.60527	0.578371	1.13542e-21	4.67384e-21	CRIP1	protein_coding	14	105952654	105955284	+
ENSG00000272953	-3.60352	0.0739064	1.76932e-15	5.46651e-15	RP11-1275H24.2	lincRNA	7	5465401	5466032	+
ENSG00000133069	-3.60335	2.08811	2.85754e-50	2.94069e-49	TMCC2	protein_coding	1	205197304	205242471	+
ENSG00000130005	-3.60083	1.69437	1.54317e-38	1.15291e-37	GAMT	protein_coding	19	1397091	1401569	-
ENSG00000006047	-3.59681	0.830812	2.18347e-24	1.00827e-23	YBX2	protein_coding	17	7191571	7197934	-
ENSG00000254815	-3.59616	1.98565	2.39132e-40	1.88537e-39	RP11-496I9.1	antisense	11	557595	560107	+
ENSG00000149043	-3.59537	2.91185	4.90697e-60	6.56517e-59	SYT8	protein_coding	11	1848709	1858751	+
ENSG00000204323	-3.59402	-0.406565	8.83012e-11	2.10151e-10	SMIM5	protein_coding	17	73629514	73637484	+
ENSG00000161682	-3.59401	-0.406815	1.47694e-11	3.68413e-11	FAM171A2	protein_coding	17	42430583	42441243	-
ENSG00000187244	-3.59383	8.33893	2.88903e-75	5.36529e-74	BCAM	protein_coding	19	45312328	45324673	+
ENSG00000169607	-3.59201	4.06567	5.91732e-91	1.43855e-89	CKAP2L	protein_coding	2	113493930	113522254	-
ENSG00000109674	-3.5906	1.74964	2.19586e-32	1.35382e-31	NEIL3	protein_coding	4	178230990	178284097	+
ENSG00000137872	-3.5894	4.92149	9.23535e-156	5.47205e-154	SEMA6D	protein_coding	15	47476298	48066420	+
ENSG00000149922	-3.58938	1.04581	5.56871e-26	2.7348e-25	TBX6	protein_coding	16	30097114	30103208	-
ENSG00000076258	-3.58633	1.54746	8.14197e-35	5.40067e-34	FMO4	protein_coding	1	171283347	171311223	+
ENSG00000109805	-3.58493	4.37286	5.67483e-82	1.18945e-80	NCAPG	protein_coding	4	17812525	17846485	+
ENSG00000164418	-3.58392	3.13141	1.6491e-83	3.5378e-82	GRIK2	protein_coding	6	101846664	102517958	+
ENSG00000164879	-3.58278	0.558946	5.22225e-21	2.08631e-20	CA3	protein_coding	8	86285665	86361269	+
ENSG00000133710	-3.58035	2.89715	9.2627e-60	1.22729e-58	SPINK5	protein_coding	5	147405246	147516852	+
ENSG00000145386	-3.57795	5.01765	1.53211e-121	5.71388e-120	CCNA2	protein_coding	4	122737599	122745087	-
ENSG00000223764	-3.57577	2.724	9.32825e-62	1.29884e-60	RP11-54O7.3	lincRNA	1	852245	856396	-
ENSG00000137070	-3.57515	1.53759	1.35066e-28	7.30691e-28	IL11RA	protein_coding	9	34650699	34661889	+
ENSG00000214290	-3.57468	3.48959	3.57851e-82	7.53525e-81	COLCA2	protein_coding	11	111169565	111179460	+
ENSG00000085741	-3.57349	-0.170459	2.83814e-12	7.33628e-12	WNT11	protein_coding	11	75897369	75921780	-
ENSG00000115232	-3.57147	2.32562	2.26585e-52	2.45937e-51	ITGA4	protein_coding	2	182321929	182400914	+
ENSG00000143409	-3.57071	2.77732	1.92177e-74	3.45187e-73	FAM63A	protein_coding	1	150969025	150980851	-
ENSG00000145757	-3.56966	0.0450738	8.79238e-15	2.60818e-14	SPATA9	protein_coding	5	94987885	95034415	-
ENSG00000121957	-3.56911	5.19196	5.71867e-152	3.19475e-150	GPSM2	protein_coding	1	109417972	109477167	+
ENSG00000101447	-3.56656	5.11885	2.0919e-151	1.14987e-149	FAM83D	protein_coding	20	37554955	37581703	+
ENSG00000163808	-3.55882	3.49225	1.41492e-68	2.26503e-67	KIF15	protein_coding	3	44803209	44914868	+
ENSG00000253408	-3.55838	0.0329055	8.71759e-14	2.44654e-13	RP11-231D20.2	antisense	8	42091193	42128715	-
ENSG00000137486	-3.55755	3.79823	1.4967e-113	4.96015e-112	ARRB1	protein_coding	11	74975226	75062873	-
ENSG00000115457	-3.55701	1.0116	2.84038e-27	1.4698e-26	IGFBP2	protein_coding	2	217497551	217529159	+
ENSG00000178999	-3.55201	4.88483	5.04043e-114	1.68264e-112	AURKB	protein_coding	17	8108056	8113918	-
ENSG00000011028	-3.55002	2.46084	1.02062e-51	1.08794e-50	MRC2	protein_coding	17	60704762	60770958	+
ENSG00000132561	-3.54936	6.57162	1.27485e-231	1.72761e-229	MATN2	protein_coding	8	98881068	99048944	+
ENSG00000245498	-3.5491	-0.188037	1.37778e-11	3.4393e-11	RP11-677M14.7	antisense	11	124670346	124704383	+
ENSG00000185585	-3.54903	5.98539	1.66982e-155	9.85119e-154	OLFML2A	protein_coding	9	127539437	127577164	+
ENSG00000163590	-3.54704	6.16683	5.44675e-242	8.01609e-240	PPM1L	protein_coding	3	160473390	160796695	+
ENSG00000123485	-3.53935	4.24054	2.39114e-77	4.6422e-76	HJURP	protein_coding	2	234742062	234763212	-
ENSG00000120594	-3.53738	6.24196	1.14317e-164	7.55874e-163	PLXDC2	protein_coding	10	20105168	20578785	+
ENSG00000167107	-3.53301	4.67891	1.14668e-121	4.28813e-120	ACSF2	protein_coding	17	48503519	48552206	+
ENSG00000121691	-3.51452	6.3527	2.62997e-237	3.71096e-235	CAT	protein_coding	11	34460472	34493609	+
ENSG00000117724	-3.5105	6.97327	7.4828e-137	3.53162e-135	CENPF	protein_coding	1	214776538	214837931	+
ENSG00000118193	-3.50759	5.08046	9.94331e-128	4.08691e-126	KIF14	protein_coding	1	200520628	200589862	-
ENSG00000106333	-3.50482	2.3093	3.79219e-53	4.2544e-52	PCOLCE	protein_coding	7	100199800	100205798	+
ENSG00000243926	-3.50476	-0.222624	4.06899e-11	9.87451e-11	TIPARP-AS1	antisense	3	156389651	156392167	-
ENSG00000269293	-3.50126	0.625842	1.10835e-20	4.36547e-20	ZSCAN16-AS1	antisense	6	28089573	28105071	-
ENSG00000272796	-3.50003	2.13677	1.20343e-52	1.32194e-51	RP1-74M1.3	lincRNA	1	23243175	23247993	+
ENSG00000213347	-3.49916	2.95691	7.60756e-73	1.32306e-71	MXD3	protein_coding	5	176728462	176739758	-
ENSG00000068489	-3.49787	4.81394	2.9811e-122	1.12714e-120	PRR11	protein_coding	17	57232860	57282066	+
ENSG00000019186	-3.49567	3.09953	9.84278e-69	1.58306e-67	CYP24A1	protein_coding	20	52769988	52790512	-
ENSG00000095303	-3.49396	0.618333	6.95556e-22	2.89013e-21	PTGS1	protein_coding	9	125132824	125157982	+
ENSG00000241404	-3.48892	0.168123	2.31124e-15	7.10397e-15	EGFL8	protein_coding	6	32132360	32136058	+
ENSG00000167759	-3.48478	1.65931	5.08787e-29	2.79109e-28	KLK13	protein_coding	19	51559463	51568371	-
ENSG00000035499	-3.48461	3.35494	1.53247e-85	3.43289e-84	DEPDC1B	protein_coding	5	59892739	59996017	-
ENSG00000007306	-3.48396	3.22649	3.67977e-30	2.09854e-29	CEACAM7	protein_coding	19	42177235	42210895	-
ENSG00000164850	-3.48329	-0.239899	1.68899e-11	4.19626e-11	GPER1	protein_coding	7	1121844	1133451	+
ENSG00000229732	-3.48087	0.474734	3.87759e-19	1.42145e-18	AC019349.5	antisense	17	39657235	39658661	+
ENSG00000198682	-3.47784	5.13286	9.11747e-177	7.21334e-175	PAPSS2	protein_coding	10	89419370	89507462	+
ENSG00000066629	-3.47603	0.600429	7.97748e-20	3.02376e-19	EML1	protein_coding	14	100204030	100408397	+
ENSG00000237649	-3.46536	4.98336	5.76635e-125	2.28765e-123	KIFC1	protein_coding	6	33359313	33377701	+
ENSG00000263004	-3.46295	0.712574	1.01129e-19	3.811e-19	RP11-166P13.3	lincRNA	17	55155659	55162385	-
ENSG00000168824	-3.46023	-0.509696	2.04044e-10	4.7528e-10	NSG1	protein_coding	4	4349867	4420785	+
ENSG00000082497	-3.45682	3.8926	9.03702e-97	2.40174e-95	SERTAD4	protein_coding	1	210406144	210419976	+
ENSG00000137404	-3.45525	3.98957	1.86926e-98	5.11692e-97	NRM	protein_coding	6	30655824	30659197	-
ENSG00000160298	-3.44699	2.57749	1.99669e-52	2.1724e-51	C21orf58	protein_coding	21	47720095	47743789	-
ENSG00000235649	-3.44625	2.17528	1.00088e-50	1.04413e-49	MXRA5P1	pseudogene	Y	14077914	14108092	+
ENSG00000254024	-3.43705	-0.0600902	3.77374e-13	1.02462e-12	KB-1562D12.1	antisense	8	102473405	102504727	-
ENSG00000216775	-3.43537	-0.276722	2.98685e-11	7.31324e-11	RP1-152L7.5	pseudogene	6	52529946	52533953	+
ENSG00000082014	-3.4315	2.87162	4.47475e-72	7.68456e-71	SMARCD3	protein_coding	7	150935850	150974982	-
ENSG00000166147	-3.4263	0.28153	2.11742e-16	6.88388e-16	FBN1	protein_coding	15	48700503	48938046	-
ENSG00000272512	-3.42577	2.64994	3.87777e-56	4.69275e-55	RP11-54O7.17	lincRNA	1	931346	933431	-
ENSG00000260822	-3.42047	0.113776	1.88096e-13	5.18942e-13	GS1-358P8.4	sense_overlapping	X	24563633	24568583	+
ENSG00000156869	-3.41511	3.6678	3.08369e-87	7.10547e-86	FRRS1	protein_coding	1	100174259	100232187	-
ENSG00000141655	-3.41341	2.37602	1.58012e-54	1.82971e-53	TNFRSF11A	protein_coding	18	59992520	60058516	+
ENSG00000137804	-3.41321	6.16354	3.91999e-127	1.59208e-125	NUSAP1	protein_coding	15	41624892	41673248	+
ENSG00000171962	-3.41099	1.70333	9.21882e-35	6.11032e-34	LRRC48	protein_coding	17	17876127	17920203	+
ENSG00000104725	-3.41099	1.24478	7.46616e-24	3.38375e-23	NEFL	processed_transcript	8	24808468	24814624	-
ENSG00000141854	-3.41068	1.46023	1.91779e-33	1.22201e-32	hsa-mir-1199	protein_coding	19	14183348	14185874	+
ENSG00000254910	-3.4095	0.54841	5.95837e-19	2.16147e-18	RP11-326C3.7	antisense	11	310139	311141	-
ENSG00000168386	-3.40859	3.40801	1.07825e-63	1.55839e-62	FILIP1L	protein_coding	3	99548985	99833357	-
ENSG00000260284	-3.40153	0.539737	2.29275e-18	8.08995e-18	TPSP2	pseudogene	16	1336352	1338838	-
ENSG00000115163	-3.40066	3.33368	5.23338e-69	8.49695e-68	CENPA	protein_coding	2	26987157	27023935	+
ENSG00000196118	-3.39502	2.58874	7.93442e-62	1.10589e-60	C16orf93	protein_coding	16	30768744	30774031	-
ENSG00000079215	-3.39481	6.02072	1.82652e-139	8.9284e-138	SLC1A3	protein_coding	5	36606457	36688436	+
ENSG00000164136	-3.39127	3.21434	7.50006e-72	1.27837e-70	IL15	protein_coding	4	142557752	142655140	+
ENSG00000130433	-3.38934	2.03559	4.5682e-18	1.59096e-17	CACNG6	protein_coding	19	54495542	54515923	+
ENSG00000260879	-3.38303	0.235381	9.39628e-13	2.49286e-12	RP11-483I13.5	antisense	1	108742548	108744113	+
ENSG00000010704	-3.37932	3.33009	2.89895e-70	4.80945e-69	HFE	protein_coding	6	26087509	26098571	+
ENSG00000148773	-3.37831	7.29893	1.01101e-90	2.44914e-89	MKI67	protein_coding	10	129894923	129924649	-
ENSG00000181449	-3.36454	0.507752	4.2239e-18	1.47331e-17	SOX2	protein_coding	3	181429714	181432221	+
ENSG00000180769	-3.36315	0.507858	2.29591e-18	8.09901e-18	WDFY3-AS2	processed_transcript	4	85887538	85932430	+
ENSG00000018236	-3.361	4.70189	8.48334e-75	1.54403e-73	CNTN1	protein_coding	12	41086244	41466220	+
ENSG00000143546	-3.36034	2.09523	5.86368e-33	3.68083e-32	S100A8	protein_coding	1	153362508	153363664	-
ENSG00000255468	-3.36005	0.367794	9.67189e-16	3.03831e-15	RP11-867G23.8	protein_coding	11	66115421	66132275	+
ENSG00000115738	-3.35411	4.68933	2.89435e-151	1.5846e-149	ID2	protein_coding	2	8818975	8824583	+
ENSG00000169679	-3.35076	5.36072	1.338e-95	3.51502e-94	BUB1	protein_coding	2	111395275	111435691	-
ENSG00000177721	-3.34354	-0.348941	1.63196e-10	3.81757e-10	ANXA2R	protein_coding	5	43039335	43043272	-
ENSG00000006747	-3.3434	-0.349381	1.09772e-10	2.59983e-10	SCIN	protein_coding	7	12610203	12693228	+
ENSG00000177076	-3.33137	4.13276	4.44913e-74	7.89821e-73	ACER2	protein_coding	9	19408925	19452018	+
ENSG00000167371	-3.32688	0.0313669	1.23003e-11	3.08003e-11	PRRT2	protein_coding	16	29823177	29827201	+
ENSG00000122035	-3.31826	0.703504	2.55858e-19	9.4698e-19	RASL11A	protein_coding	13	27844464	27847827	+
ENSG00000171236	-3.31054	4.67441	3.89821e-104	1.14495e-102	LRG1	protein_coding	19	4536421	4540486	-
ENSG00000184730	-3.30523	1.67555	9.50957e-32	5.72876e-31	APOBR	protein_coding	16	28505970	28510291	+
ENSG00000167741	-3.30434	4.23003	2.37284e-111	7.67781e-110	GGT6	protein_coding	17	4460222	4464113	-
ENSG00000076706	-3.30087	1.61156	4.40832e-36	3.05967e-35	MCAM	protein_coding	11	119179241	119192231	-
ENSG00000165300	-3.29361	-0.388143	3.4321e-10	7.88834e-10	SLITRK5	protein_coding	13	88324870	88331871	+
ENSG00000167525	-3.28672	1.12801	3.32398e-23	1.46949e-22	PROCA1	protein_coding	17	27030215	27038872	-
ENSG00000083123	-3.28454	4.2806	1.179e-118	4.19143e-117	BCKDHB	protein_coding	6	80816364	81055987	+
ENSG00000034239	-3.28389	1.05288	9.22649e-26	4.48926e-25	EFCAB1	protein_coding	8	49623348	49647870	-
ENSG00000173531	-3.28385	1.70183	4.23642e-28	2.25093e-27	MST1	protein_coding	3	49721380	49726934	-
ENSG00000135549	-3.27509	-0.189796	4.07361e-11	9.88303e-11	PKIB	protein_coding	6	122793076	123047518	+
ENSG00000163913	-3.27114	3.95185	5.70966e-53	6.33805e-52	IFT122	protein_coding	3	129158968	129239198	+
ENSG00000167653	-3.26757	3.38715	8.91582e-80	1.80786e-78	PSCA	protein_coding	8	143751726	143764142	+
ENSG00000151470	-3.26092	3.03726	8.23851e-72	1.40249e-70	C4orf33	protein_coding	4	130014472	130037795	+
ENSG00000213930	-3.25644	1.96318	1.60772e-40	1.27196e-39	GALT	protein_coding	9	34638130	34651032	+
ENSG00000125968	-3.25638	8.41783	3.93976e-212	4.38403e-210	ID1	protein_coding	20	30193086	30194318	+
ENSG00000239569	-3.25538	1.8756	1.69298e-38	1.26414e-37	KMT2E-AS1	antisense	7	104653872	104654768	-
ENSG00000243710	-3.25184	3.23774	2.43346e-74	4.35383e-73	WDR65	protein_coding	1	43637820	43720029	+
ENSG00000133519	-3.24571	0.529842	2.13429e-18	7.55028e-18	ZDHHC8P1	pseudogene	22	23732793	23744913	-
ENSG00000175063	-3.24494	5.42631	3.82213e-130	1.63992e-128	UBE2C	protein_coding	20	44441215	44445596	+
ENSG00000035664	-3.24343	4.67445	1.41235e-123	5.47617e-122	DAPK2	protein_coding	15	64199235	64364232	-
ENSG00000030419	-3.2434	5.59993	2.34544e-32	1.44344e-31	IKZF2	protein_coding	2	213864429	214017151	-
ENSG00000204531	-3.24153	1.99881	1.41825e-31	8.49896e-31	POU5F1	protein_coding	6	31132119	31148508	-
ENSG00000182165	-3.24128	4.15144	1.15682e-98	3.19867e-97	TP53TG1	lincRNA	7	86954541	86974831	-
ENSG00000238105	-3.24068	2.38881	2.15781e-42	1.80525e-41	GOLGA2P5	pseudogene	12	100550135	100567437	-
ENSG00000100321	-3.24034	3.31321	4.24942e-80	8.64218e-79	SYNGR1	protein_coding	22	39745930	39781593	+
ENSG00000170899	-3.23913	0.637379	4.4642e-20	1.71057e-19	GSTA4	protein_coding	6	52842751	52860176	-
ENSG00000075826	-3.23559	2.59125	5.99315e-46	5.49787e-45	SEC31B	protein_coding	10	102246399	102289628	-
ENSG00000139291	-3.23463	5.29542	1.0799e-168	7.54109e-167	TMEM19	protein_coding	12	72079867	72097836	+
ENSG00000111206	-3.23383	5.76497	1.05051e-69	1.72402e-68	FOXM1	protein_coding	12	2966847	2986206	-
ENSG00000170915	-3.23236	2.50277	1.2126e-52	1.33094e-51	PAQR8	protein_coding	6	52226219	52272575	+
ENSG00000005469	-3.23198	5.81322	2.10399e-207	2.24979e-205	CROT	protein_coding	7	86974997	87029111	+
ENSG00000165140	-3.2312	5.72498	9.79406e-62	1.36093e-60	FBP1	protein_coding	9	97365415	97402531	-
ENSG00000087258	-3.23044	2.0248	1.71798e-39	1.32398e-38	GNAO1	protein_coding	16	56225302	56391356	+
ENSG00000117461	-3.22346	6.54474	1.31241e-130	5.66656e-129	PIK3R3	protein_coding	1	46505812	46642160	-
ENSG00000245648	-3.22313	1.65092	4.10605e-34	2.67362e-33	RP11-277P12.20	antisense	12	10516368	10551105	+
ENSG00000213853	-3.2195	7.9517	1.42964e-260	2.44594e-258	EMP2	protein_coding	16	10622279	10674555	-
ENSG00000183049	-3.21859	2.40371	5.01872e-48	4.88211e-47	CAMK1D	protein_coding	10	12391481	12877545	+
ENSG00000143502	-3.21742	4.00304	1.87266e-86	4.27184e-85	SUSD4	protein_coding	1	223394161	223537544	-
ENSG00000115592	-3.21062	-0.240589	1.16557e-10	2.7553e-10	PRKAG3	protein_coding	2	219687106	219696809	-
ENSG00000261534	-3.20527	3.31367	1.96442e-72	3.40773e-71	RP11-244O19.1	sense_overlapping	9	124577953	124581731	-
ENSG00000076555	-3.20453	3.4916	6.36948e-76	1.19752e-74	ACACB	protein_coding	12	109554400	109706031	+
ENSG00000072201	-3.20321	2.59292	4.34414e-46	3.99853e-45	LNX1	protein_coding	4	54325468	54567572	-
ENSG00000145335	-3.20221	3.58885	7.09752e-90	1.68946e-88	SNCA	protein_coding	4	90645250	90759466	-
ENSG00000137135	-3.20048	2.9866	9.18654e-48	8.86715e-47	ARHGEF39	protein_coding	9	35658872	35675863	-
ENSG00000163209	-3.19856	3.11721	1.3285e-66	2.04076e-65	SPRR3	protein_coding	1	152974223	152976332	+
ENSG00000164342	-3.19675	4.19296	7.72816e-113	2.54268e-111	TLR3	protein_coding	4	186990306	187009223	+
ENSG00000179403	-3.19566	2.99921	5.82455e-64	8.48995e-63	VWA1	protein_coding	1	1370241	1378262	+
ENSG00000186732	-3.19496	3.42726	1.54911e-70	2.58569e-69	MPPED1	protein_coding	22	43807202	43903728	+
ENSG00000250320	-3.19323	1.5731	1.40003e-34	9.2348e-34	CTD-2269F5.1	antisense	5	83680245	83786583	+
ENSG00000140545	-3.18906	2.5518	2.72302e-54	3.14514e-53	MFGE8	protein_coding	15	89441916	89456642	-
ENSG00000137807	-3.1864	5.77226	2.17831e-70	3.62266e-69	KIF23	protein_coding	15	69706585	69740764	+
ENSG00000167900	-3.18393	5.90068	2.60804e-129	1.10515e-127	TK1	protein_coding	17	76170160	76183314	-
ENSG00000175591	-3.18246	4.94053	4.96318e-155	2.89068e-153	P2RY2	protein_coding	11	72929343	72947397	+
ENSG00000272654	-3.18037	0.47687	4.29519e-18	1.49779e-17	RP11-422P24.11	lincRNA	1	153950219	153951636	+
ENSG00000142619	-3.17787	0.587993	1.68108e-18	5.9888e-18	PADI3	protein_coding	1	17575593	17610728	+
ENSG00000167178	-3.17758	1.25893	2.60711e-25	1.2503e-24	ISLR2	protein_coding	15	74392652	74430881	+
ENSG00000105894	-3.17745	0.353066	2.87768e-11	7.0535e-11	PTN	protein_coding	7	136912088	137028611	-
ENSG00000085552	-3.1761	4.83917	3.98056e-105	1.19217e-103	IGSF9	protein_coding	1	159896829	159915386	-
ENSG00000148180	-3.17538	8.99943	7.25365e-222	8.70884e-220	GSN	protein_coding	9	123970072	124095121	+
ENSG00000139880	-3.16927	3.93252	1.64654e-95	4.30901e-94	CDH24	protein_coding	14	23516271	23526747	-
ENSG00000171462	-3.16825	4.2243	3.15808e-75	5.84118e-74	DLK2	protein_coding	6	43418090	43424370	-
ENSG00000173706	-3.16817	4.63444	1.65542e-95	4.32399e-94	HEG1	protein_coding	3	124684554	124774802	-
ENSG00000167680	-3.16293	4.45022	4.44017e-106	1.34751e-104	SEMA6B	protein_coding	19	4542600	4559820	-
ENSG00000157551	-3.16012	4.04992	4.20739e-92	1.03947e-90	KCNJ15	protein_coding	21	39529128	39679279	+
ENSG00000109107	-3.15912	2.28587	2.23785e-35	1.52234e-34	ALDOC	protein_coding	17	26900133	26904282	-
ENSG00000080986	-3.15911	4.38988	2.76804e-88	6.45419e-87	NDC80	protein_coding	18	2571510	2616634	+
ENSG00000171219	-3.15733	5.97684	6.75833e-149	3.61333e-147	CDC42BPG	protein_coding	11	64590859	64612041	-
ENSG00000188153	-3.15242	4.74835	3.60216e-127	1.46734e-125	COL4A5	protein_coding	X	107683074	107940775	+
ENSG00000019102	-3.15158	0.666828	3.7306e-19	1.36929e-18	VSIG2	protein_coding	11	124617368	124622134	-
ENSG00000003096	-3.1508	4.39175	1.55113e-107	4.79241e-106	KLHL13	protein_coding	X	117031776	117251303	-
ENSG00000081803	-3.14156	2.39727	1.03067e-42	8.71868e-42	CADPS2	protein_coding	7	121958481	122526813	-
ENSG00000158555	-3.14028	2.16889	1.6063e-43	1.39236e-42	GDPD5	protein_coding	11	75145685	75236948	-
ENSG00000233175	-3.13771	0.927899	2.24426e-23	9.98282e-23	CTD-2020K17.3	antisense	17	43315395	43319101	-
ENSG00000231652	-3.13701	0.655957	1.92162e-19	7.15096e-19	RP11-553A21.3	antisense	6	74403626	74405854	-
ENSG00000183876	-3.13675	5.38564	6.96828e-151	3.78472e-149	ARSI	protein_coding	5	149675906	149718870	-
ENSG00000269202	-3.1346	-0.509463	7.56222e-09	1.60796e-08	RP4-614O4.12	lincRNA	20	33789550	33791091	-
ENSG00000260000	-3.13335	0.748917	1.82387e-18	6.47725e-18	RP3-467N11.1	antisense	6	101329347	101330863	+
ENSG00000227533	-3.13285	-0.509999	8.50428e-09	1.80294e-08	SLC2A1-AS1	lincRNA	1	43424720	43449029	+
ENSG00000262227	-3.1315	-0.122069	9.16624e-12	2.30792e-11	RP5-1050D4.5	antisense	17	4891001	4891741	+
ENSG00000258130	-3.13107	0.182561	4.20349e-14	1.20262e-13	RP11-347C12.3	protein_coding	16	30215637	30220392	-
ENSG00000008277	-3.12897	0.921592	6.65152e-22	2.76631e-21	ADAM22	protein_coding	7	87563458	87832204	+
ENSG00000187634	-3.12798	3.62648	3.4649e-91	8.45348e-90	SAMD11	protein_coding	1	860260	879955	+
ENSG00000137642	-3.12042	6.98529	5.296e-86	1.19614e-84	SORL1	protein_coding	11	121322912	121504402	+
ENSG00000135828	-3.11932	4.32666	2.54345e-105	7.63426e-104	RNASEL	protein_coding	1	182542769	182558391	-
ENSG00000139531	-3.11868	4.08051	9.28594e-97	2.45835e-95	SUOX	protein_coding	12	56390964	56400425	+
ENSG00000182782	-3.11145	6.5871	1.47916e-35	1.00974e-34	HCAR2	protein_coding	12	123185840	123187890	-
ENSG00000102349	-3.10916	3.64486	1.46672e-83	3.15645e-82	KLF8	protein_coding	X	56258854	56314322	+
ENSG00000198919	-3.10361	3.48681	8.11551e-69	1.30987e-67	DZIP3	protein_coding	3	108308529	108413693	+
ENSG00000152253	-3.10304	3.15356	2.40912e-34	1.57693e-33	SPC25	protein_coding	2	169690642	169769881	-
ENSG00000172345	-3.09541	3.97628	1.01572e-102	2.95162e-101	STARD5	protein_coding	15	81601394	81616524	-
ENSG00000171320	-3.09496	4.12534	2.30714e-62	3.25545e-61	ESCO2	protein_coding	8	27629466	27670157	+
ENSG00000226465	-3.09372	0.154907	5.48469e-14	1.55906e-13	RP13-401N8.1	antisense	20	25731854	25733397	+
ENSG00000141665	-3.09309	-0.331604	8.04274e-10	1.8049e-09	FBXO15	protein_coding	18	71740588	71815100	-
ENSG00000139625	-3.09158	2.40929	2.78029e-45	2.51015e-44	MAP3K12	protein_coding	12	53874274	53893847	-
ENSG00000198691	-3.09078	0.713475	1.81909e-18	6.46194e-18	ABCA4	protein_coding	1	94458393	94586688	-
ENSG00000168078	-3.08728	4.50289	8.01491e-77	1.53642e-75	PBK	protein_coding	8	27667137	27695612	-
ENSG00000105289	-3.08667	5.58965	4.4242e-172	3.25559e-170	TJP3	protein_coding	19	3708107	3750811	+
ENSG00000138180	-3.08241	5.73631	4.08186e-66	6.18014e-65	CEP55	protein_coding	10	95256389	95288849	+
ENSG00000196154	-3.08202	4.55122	2.13409e-116	7.33902e-115	S100A4	protein_coding	1	153516089	153522612	-
ENSG00000102048	-3.08073	2.42941	4.6007e-52	4.95825e-51	ASB9	protein_coding	X	15253410	15288589	-
ENSG00000167646	-3.07847	2.72266	5.04061e-52	5.41954e-51	DNAAF3	protein_coding	19	55670031	55678090	-
ENSG00000214021	-3.07617	1.89248	1.77905e-34	1.16898e-33	TTLL3	protein_coding	3	9849770	9896822	+
ENSG00000139190	-3.07555	2.36324	6.10266e-32	3.69589e-31	VAMP1	protein_coding	12	6571403	6580153	-
ENSG00000129465	-3.06992	0.867377	2.04337e-20	7.96117e-20	RIPK3	protein_coding	14	24805227	24809251	-
ENSG00000176401	-3.06963	-0.34988	9.96557e-10	2.22764e-09	EID2B	protein_coding	19	40021630	40023494	-
ENSG00000172201	-3.06479	4.26952	4.35415e-101	1.24416e-99	ID4	protein_coding	6	19837617	19840915	+
ENSG00000249087	-3.06382	1.79268	1.14755e-29	6.44505e-29	C1orf213	protein_coding	1	23695490	23698332	+
ENSG00000134057	-3.06107	6.1338	7.6473e-201	7.67077e-199	CCNB1	protein_coding	5	68462837	68474072	+
ENSG00000161149	-3.05549	1.87481	6.74107e-33	4.22459e-32	TUBA3FP	pseudogene	22	21357184	21368581	-
ENSG00000117399	-3.05265	5.87403	4.80666e-123	1.8532e-121	CDC20	protein_coding	1	43824626	43828874	+
ENSG00000262714	-3.04965	1.0067	4.28694e-22	1.80096e-21	RP11-44F14.8	lincRNA	16	53420856	53422997	+
ENSG00000102904	-3.04865	-0.187329	9.03467e-11	2.14907e-10	TSNAXIP1	protein_coding	16	67840668	67866051	+
ENSG00000260710	-3.04634	-0.368323	1.35847e-09	3.01351e-09	RP11-616M22.7	lincRNA	16	1344552	1349167	-
ENSG00000247271	-3.03749	3.68437	1.1153e-69	1.82816e-68	ZBED5-AS1	antisense	11	10879806	10928349	+
ENSG00000267801	-3.03211	0.355395	1.36228e-15	4.24245e-15	RP11-552F3.9	antisense	17	73872453	73875627	+
ENSG00000121316	-3.03113	4.0547	4.32397e-102	1.24857e-100	PLBD1	protein_coding	12	14656595	14721283	-
ENSG00000242265	-3.02897	2.89131	3.69946e-53	4.15378e-52	PEG10	protein_coding	7	94285637	94299007	+
ENSG00000244968	-3.02445	-0.386431	3.61014e-09	7.8295e-09	LIFR-AS1	antisense	5	38556888	38671318	+
ENSG00000135424	-3.02413	0.83169	1.88348e-20	7.34452e-20	ITGA7	protein_coding	12	56078352	56109827	-
ENSG00000272769	-3.02225	0.559264	3.41782e-17	1.14797e-16	RP11-725P16.2	lincRNA	2	133103189	133104870	-
ENSG00000121064	-3.02112	5.77506	7.11568e-150	3.83434e-148	SCPEP1	protein_coding	17	55055466	55084129	+
ENSG00000165887	-3.01926	2.25912	7.22936e-48	6.99281e-47	ANKRD2	protein_coding	10	99332198	99343641	+
ENSG00000273148	-3.0163	0.981495	3.77808e-21	1.52045e-20	RP5-1068E13.7	lincRNA	20	18775173	18776711	+
ENSG00000164292	-3.01103	8.84	1.7776e-145	9.18115e-144	RHOBTB3	protein_coding	5	95049226	95160087	+
ENSG00000162814	-3.01096	1.51746	2.35084e-24	1.0841e-23	SPATA17	protein_coding	1	217804666	218045038	+
ENSG00000142233	-3.00941	0.452582	3.10508e-14	8.94155e-14	NTN5	protein_coding	19	49164664	49176338	-
ENSG00000099840	-3.00697	0.332691	2.23989e-12	5.82065e-12	IZUMO4	protein_coding	19	2096380	2099592	+
ENSG00000108852	-3.00314	2.21616	8.86042e-38	6.49558e-37	MPP2	protein_coding	17	41952725	41987068	-
ENSG00000148218	-2.99678	5.62823	1.67035e-165	1.12069e-163	ALAD	protein_coding	9	116148597	116163613	-
ENSG00000176912	-2.9926	-0.0730201	3.00339e-11	7.35111e-11	C18orf56	protein_coding	18	641320	658340	-
ENSG00000112742	-2.99036	5.08897	6.77456e-79	1.34969e-77	TTK	protein_coding	6	80713604	80752244	+
ENSG00000110318	-2.99	2.03834	2.70105e-33	1.71154e-32	KIAA1377	protein_coding	11	101785746	101871789	+
ENSG00000131171	-2.98906	5.85797	8.02003e-152	4.4622e-150	SH3BGRL	protein_coding	X	80457442	80554046	+
ENSG00000170775	-2.98491	0.530114	7.32151e-17	2.42462e-16	GPR37	protein_coding	7	124386051	124405681	-
ENSG00000156970	-2.98192	5.01881	2.15493e-65	3.21641e-64	BUB1B	protein_coding	15	40453224	40513337	+
ENSG00000166246	-2.98171	0.195546	5.09382e-14	1.45037e-13	C16orf71	protein_coding	16	4784273	4799397	+
ENSG00000268403	-2.98161	-0.238999	4.61934e-10	1.052e-09	AC132192.1	protein_coding	11	9481747	9482010	-
ENSG00000198901	-2.98058	6.43744	5.33992e-176	4.13951e-174	PRC1	protein_coding	15	91509270	91538859	-
ENSG00000242574	-2.977	0.0601315	4.29048e-12	1.09867e-11	HLA-DMB	protein_coding	6	32902406	32908847	-
ENSG00000088881	-2.96578	0.511166	1.60555e-11	3.99331e-11	EBF4	protein_coding	20	2673524	2740753	+
ENSG00000184500	-2.96199	1.00608	6.46831e-22	2.69094e-21	PROS1	protein_coding	3	93591881	93692910	-
ENSG00000269416	-2.95823	2.47966	8.48835e-51	8.88227e-50	CTB-175P5.4	lincRNA	19	23582035	23598877	-
ENSG00000245149	-2.95327	0.599517	4.13915e-18	1.44411e-17	RNF139-AS1	lincRNA	8	125474726	125486817	-
ENSG00000145945	-2.94922	0.16911	2.64282e-11	6.49412e-11	FAM50B	protein_coding	6	3849620	3851551	+
ENSG00000165238	-2.94709	0.848043	1.2639e-17	4.33232e-17	WNK2	protein_coding	9	95947198	96082854	+
ENSG00000167183	-2.94667	3.49208	7.76245e-76	1.45541e-74	PRR15L	protein_coding	17	46029333	46035244	-
ENSG00000234129	-2.94557	-0.106748	1.11037e-10	2.62888e-10	RP11-120D5.1	lincRNA	X	10865996	11129261	-
ENSG00000228630	-2.94543	3.40139	2.56685e-61	3.5309e-60	HOTAIR	antisense	12	54356092	54368740	-
ENSG00000237975	-2.94367	2.99916	9.75949e-59	1.2578e-57	FLG-AS1	antisense	1	152140601	152339163	+
ENSG00000121152	-2.94025	4.05653	1.17993e-60	1.60215e-59	NCAPH	protein_coding	2	97001525	97039583	+
ENSG00000126970	-2.93808	0.0298733	1.56378e-11	3.89295e-11	ZC4H2	protein_coding	X	64136250	64254593	-
ENSG00000152527	-2.93751	3.78933	2.17711e-85	4.86103e-84	PLEKHH2	protein_coding	2	43864412	43995126	+
ENSG00000067715	-2.93362	0.47964	7.25736e-14	2.04976e-13	SYT1	protein_coding	12	79257773	79845788	+
ENSG00000224505	-2.93009	0.486473	7.45909e-16	2.35725e-15	AC002117.1	antisense	17	43227767	43238877	-
ENSG00000198513	-2.92996	2.29615	1.88265e-40	1.48861e-39	ATL1	protein_coding	14	50999227	51099786	+
ENSG00000133321	-2.92648	4.7543	6.79302e-43	5.78569e-42	RARRES3	protein_coding	11	63304281	63313934	+
ENSG00000225855	-2.92647	1.29068	3.09799e-26	1.53854e-25	RUSC1-AS1	antisense	1	155286654	155293967	-
ENSG00000165923	-2.92599	1.34388	2.90145e-27	1.49914e-26	AGBL2	protein_coding	11	47681143	47736941	-
ENSG00000186564	-2.92476	1.58964	4.34075e-31	2.5455e-30	FOXD2	protein_coding	1	47901689	47906363	+
ENSG00000225526	-2.92408	0.577554	1.05134e-16	3.45409e-16	C3orf83	protein_coding	3	12556433	12602558	-
ENSG00000172037	-2.92318	7.17618	2.39442e-182	2.01058e-180	LAMB2	protein_coding	3	49158547	49170551	-
ENSG00000270959	-2.91712	1.70667	9.95271e-24	4.49728e-23	LPP-AS2	antisense	3	187868994	187871845	-
ENSG00000125354	-2.9123	0.960585	7.0165e-17	2.32586e-16	SEPT6	protein_coding	X	118749687	118827333	-
ENSG00000227051	-2.90706	1.15614	3.66333e-22	1.54372e-21	C14orf132	protein_coding	14	96505661	96560417	+
ENSG00000167711	-2.90454	1.52815	2.08811e-29	1.15802e-28	SERPINF2	protein_coding	17	1646130	1658562	+
ENSG00000225950	-2.90406	4.33733	8.61253e-77	1.64867e-75	NTF4	protein_coding	19	49559050	49568333	-
ENSG00000241769	-2.90325	1.70367	3.32216e-21	1.34131e-20	LINC00893	antisense	X	148609130	148622504	-
ENSG00000117632	-2.90235	6.74591	8.08743e-75	1.47775e-73	STMN1	protein_coding	1	26210672	26233482	-
ENSG00000154839	-2.90197	3.48323	8.64613e-52	9.23806e-51	SKA1	protein_coding	18	47901365	47920543	+
ENSG00000240038	-2.89575	0.246233	3.47721e-13	9.45424e-13	AMY2B	protein_coding	1	104096437	104122156	+
ENSG00000232850	-2.89494	0.354641	5.78485e-15	1.72952e-14	AL590708.2	protein_coding	9	130890612	130891481	+
ENSG00000064309	-2.89255	1.51839	2.23021e-16	7.23854e-16	CDON	protein_coding	11	125825691	125933230	-
ENSG00000096092	-2.88775	4.17395	3.1305e-92	7.74813e-91	TMEM14A	protein_coding	6	52535907	52551386	+
ENSG00000261804	-2.88751	0.636969	2.16819e-17	7.35648e-17	RP11-44F14.2	lincRNA	16	53407405	53418657	+
ENSG00000175279	-2.88428	1.91636	2.98532e-34	1.95316e-33	APITD1	protein_coding	1	10490159	10512210	+
ENSG00000168907	-2.88225	0.343957	8.83777e-15	2.62107e-14	PLA2G4F	protein_coding	15	42433332	42448839	-
ENSG00000171992	-2.8819	5.78324	5.13852e-169	3.64409e-167	SYNPO	protein_coding	5	149980642	150038782	+
ENSG00000101825	-2.87935	7.5256	9.88467e-196	9.46094e-194	MXRA5	protein_coding	X	3226606	3264682	-
ENSG00000272091	-2.8761	1.50329	1.49958e-24	6.99785e-24	RP4-758J24.5	lincRNA	1	54492356	54494172	-
ENSG00000261094	-2.8728	1.2428	2.49213e-22	1.05668e-21	RP11-355O1.11	sense_overlapping	9	125699902	125702612	+
ENSG00000182310	-2.8687	0.864059	4.87148e-16	1.55313e-15	SPACA6P	processed_transcript	19	52196593	52215640	+
ENSG00000228486	-2.86294	-0.17102	2.13562e-10	4.96774e-10	LINC01125	antisense	2	98280680	98319527	+
ENSG00000130045	-2.85847	2.09141	6.78192e-36	4.68572e-35	NXNL2	protein_coding	9	91150016	91199189	+
ENSG00000158246	-2.85812	3.63829	1.05474e-79	2.13238e-78	FAM46B	protein_coding	1	27331511	27339327	-
ENSG00000076382	-2.85082	4.44485	3.79146e-99	1.0569e-97	SPAG5	protein_coding	17	26904588	26926297	-
ENSG00000253549	-2.85071	1.85215	8.04222e-33	5.0262e-32	RP11-317J10.2	antisense	8	86354080	86377144	-
ENSG00000180425	-2.84246	1.47498	2.85205e-27	1.4749e-26	C11orf71	protein_coding	11	114262165	114271139	-
ENSG00000172159	-2.84182	4.93701	2.43434e-133	1.08885e-131	FRMD3	protein_coding	9	85857905	86153461	-
ENSG00000133466	-2.83802	5.98331	5.3532e-176	4.13951e-174	C1QTNF6	protein_coding	22	37576207	37595425	-
ENSG00000110002	-2.83695	1.72641	8.63945e-27	4.37308e-26	VWA5A	protein_coding	11	123986069	124018428	+
ENSG00000173212	-2.83687	0.756061	1.81744e-18	6.45775e-18	MAB21L3	protein_coding	1	116654376	116677861	+
ENSG00000166828	-2.83487	1.15793	3.06259e-19	1.12925e-18	SCNN1G	protein_coding	16	23194036	23228204	+
ENSG00000088280	-2.83431	5.03214	1.69876e-122	6.47658e-121	ASAP3	protein_coding	1	23755056	23811061	-
ENSG00000140323	-2.83039	2.14747	6.05593e-27	3.08361e-26	DISP2	protein_coding	15	40650436	40663257	+
ENSG00000214432	-2.82062	-0.204606	1.40493e-09	3.11456e-09	AC068831.10	antisense	15	91565849	91579841	+
ENSG00000167757	-2.8178	3.40424	3.26911e-70	5.41044e-69	KLK11	protein_coding	19	51525472	51531295	-
ENSG00000135476	-2.81704	4.33994	8.37607e-64	1.21444e-62	ESPL1	protein_coding	12	53662083	53687427	+
ENSG00000158106	-2.81649	1.82223	5.77385e-34	3.73826e-33	RHPN1	protein_coding	8	144451057	144466390	+
ENSG00000240498	-2.81621	0.888678	1.91961e-18	6.81017e-18	CDKN2B-AS1	antisense	9	21994777	22121096	+
ENSG00000198339	-2.81602	0.487727	8.34652e-16	2.63223e-15	HIST1H4I	protein_coding	6	27107076	27108418	+
ENSG00000166262	-2.81552	0.571541	1.09466e-14	3.23039e-14	FAM227B	protein_coding	15	49619159	49913128	-
ENSG00000197121	-2.81236	4.22465	1.20751e-89	2.86433e-88	PGAP1	protein_coding	2	197697728	197792520	-
ENSG00000115129	-2.81143	2.25053	1.91646e-43	1.65388e-42	TP53I3	protein_coding	2	24300303	24308731	-
ENSG00000184661	-2.80986	4.48206	4.65673e-90	1.11428e-88	CDCA2	protein_coding	8	25316513	25365436	+
ENSG00000109654	-2.80887	5.1504	2.0534e-129	8.72823e-128	TRIM2	protein_coding	4	154073494	154260472	+
ENSG00000121236	-2.80605	2.89964	9.62812e-52	1.02712e-50	TRIM6	protein_coding	11	5617339	5634188	+
ENSG00000182359	-2.80379	2.13335	8.68949e-36	5.97653e-35	KBTBD3	protein_coding	11	105921825	105948492	-
ENSG00000139354	-2.80287	3.8957	3.45568e-59	4.50027e-58	GAS2L3	protein_coding	12	100967461	101022064	+
ENSG00000019144	-2.80243	6.54362	1.16709e-135	5.39661e-134	PHLDB1	protein_coding	11	118477155	118528741	+
ENSG00000106123	-2.80226	5.34994	1.80277e-120	6.63292e-119	EPHB6	protein_coding	7	142552792	142568847	+
ENSG00000150722	-2.8017	-0.221079	3.58769e-09	7.78206e-09	PPP1R1C	protein_coding	2	182818968	182996125	+
ENSG00000088325	-2.80123	7.22314	4.10253e-119	1.46993e-117	TPX2	protein_coding	20	30327074	30389608	+
ENSG00000234694	-2.79605	1.80423	3.39213e-31	2.00207e-30	RP1-92O14.3	antisense	1	43820355	43824329	-
ENSG00000136866	-2.79541	0.272866	9.15462e-13	2.43064e-12	ZFP37	protein_coding	9	115800660	115819039	-
ENSG00000145020	-2.79349	1.17813	5.02332e-23	2.19943e-22	AMT	protein_coding	3	49454211	49460186	-
ENSG00000168685	-2.79197	2.88637	1.66409e-55	1.97712e-54	IL7R	protein_coding	5	35852797	35879705	+
ENSG00000124429	-2.78687	6.02384	2.79213e-158	1.72144e-156	POF1B	protein_coding	X	84532402	84634748	-
ENSG00000183421	-2.78149	7.30697	5.01522e-151	2.73479e-149	RIPK4	protein_coding	21	43159529	43187266	-
ENSG00000215559	-2.7811	2.40006	5.50517e-46	5.05361e-45	ANKRD20A11P	pseudogene	21	15281895	15352758	-
ENSG00000231007	-2.7804	0.921558	1.09466e-17	3.76637e-17	CDC20P1	pseudogene	9	89626567	89628066	+
ENSG00000156475	-2.77969	4.68783	5.60057e-84	1.22257e-82	PPP2R2B	protein_coding	5	145967936	146464347	-
ENSG00000111961	-2.77741	5.32509	3.22645e-112	1.05395e-110	SASH1	protein_coding	6	148593440	148873186	+
ENSG00000234869	-2.77705	1.37496	5.17722e-22	2.16567e-21	RP3-439F8.1	antisense	22	46937392	46944093	+
ENSG00000188641	-2.77667	4.7784	1.53441e-105	4.6157e-104	DPYD	protein_coding	1	97543299	98386605	-
ENSG00000185112	-2.77535	2.22103	2.59804e-35	1.76211e-34	FAM43A	protein_coding	3	194406622	194409762	+
ENSG00000237037	-2.77509	0.455331	4.71529e-14	1.34511e-13	NDUFA6-AS1	processed_transcript	22	42486935	42535286	+
ENSG00000159713	-2.77463	0.25804	5.07021e-13	1.36714e-12	TPPP3	protein_coding	16	67423712	67427438	-
ENSG00000131089	-2.77401	0.258145	3.20709e-13	8.73368e-13	ARHGEF9	protein_coding	X	62854847	63005426	-
ENSG00000186638	-2.77253	2.89907	1.27721e-42	1.07909e-41	KIF24	protein_coding	9	34252379	34329198	-
ENSG00000204175	-2.77227	0.703677	2.46273e-17	8.32694e-17	GPRIN2	protein_coding	10	46994087	47005643	+
ENSG00000077942	-2.77219	6.17685	1.14079e-175	8.72294e-174	FBLN1	protein_coding	22	45898118	45997015	+
ENSG00000136943	-2.77159	4.1123	5.60657e-80	1.13853e-78	CTSV	protein_coding	9	99794940	99801925	-
ENSG00000130830	-2.77158	1.1031	4.08534e-21	1.64218e-20	MPP1	protein_coding	X	154006959	154049282	-
ENSG00000161267	-2.77005	2.19168	1.27347e-36	9.00312e-36	BDH1	protein_coding	3	197236654	197300194	-
ENSG00000203780	-2.76503	3.12526	6.71319e-54	7.68899e-53	FANK1	protein_coding	10	127585108	127698161	+
ENSG00000168010	-2.75186	3.45294	5.12365e-44	4.49535e-43	ATG16L2	protein_coding	11	72525353	72554719	+
ENSG00000102879	-2.74785	0.684912	1.95729e-12	5.09984e-12	CORO1A	protein_coding	16	30194148	30200397	+
ENSG00000053254	-2.74784	5.01531	1.11485e-124	4.38476e-123	FOXN3	protein_coding	14	89591215	90085493	-
ENSG00000129810	-2.74772	2.75668	1.12593e-40	8.93371e-40	SGOL1	protein_coding	3	20202085	20227784	-
ENSG00000163009	-2.74595	-0.258512	1.24921e-08	2.6252e-08	C2orf48	protein_coding	2	10281509	10351851	+
ENSG00000141258	-2.74257	5.52707	3.61985e-144	1.84869e-142	SGSM2	protein_coding	17	2240792	2284352	+
ENSG00000157379	-2.74199	5.08358	1.25607e-98	3.46609e-97	DHRS1	protein_coding	14	24759804	24769039	-
ENSG00000026652	-2.74117	1.19079	7.96233e-22	3.30244e-21	AGPAT4	protein_coding	6	161551011	161695093	-
ENSG00000174080	-2.73721	1.51979	1.38956e-27	7.24808e-27	CTSF	protein_coding	11	66330934	66336312	-
ENSG00000185664	-2.73515	1.39184	1.5162e-17	5.1803e-17	PMEL	protein_coding	12	56347889	56367101	-
ENSG00000142632	-2.7334	4.88957	1.59288e-113	5.26614e-112	ARHGEF19	protein_coding	1	16524349	16539104	-
ENSG00000087245	-2.73219	5.78945	3.92363e-128	1.62735e-126	MMP2	protein_coding	16	55423612	55540603	+
ENSG00000075461	-2.72818	5.84352	1.34517e-65	2.01437e-64	CACNG4	protein_coding	17	64961026	65029514	+
ENSG00000203760	-2.72682	3.63769	6.54136e-74	1.15974e-72	CENPW	protein_coding	6	126661320	126670021	+
ENSG00000131781	-2.72165	0.318396	7.30696e-13	1.95218e-12	FMO5	protein_coding	1	146646930	146714700	-
ENSG00000100027	-2.72136	0.318503	2.46228e-13	6.75511e-13	YPEL1	protein_coding	22	22051833	22090123	-
ENSG00000185261	-2.71712	1.4168	6.298e-23	2.74263e-22	KIAA0825	protein_coding	5	93488671	93954309	-
ENSG00000156463	-2.71698	4.1881	1.74897e-49	1.76666e-48	SH3RF2	protein_coding	5	145316142	145461354	+
ENSG00000159231	-2.71585	2.6224	8.86835e-47	8.31947e-46	CBR3	protein_coding	21	37507210	37518864	+
ENSG00000110455	-2.71531	4.20891	2.32142e-71	3.91778e-70	ACCS	protein_coding	11	44087475	44105772	+
ENSG00000177679	-2.71368	2.45704	2.92563e-40	2.30397e-39	SRRM3	protein_coding	7	75831216	75916605	+
ENSG00000196605	-2.71321	0.801198	1.35399e-16	4.43457e-16	ZNF846	protein_coding	19	9862669	9903856	-
ENSG00000154930	-2.71223	3.34753	5.27414e-65	7.82092e-64	ACSS1	protein_coding	20	24986868	25039616	-
ENSG00000162552	-2.71075	3.48167	5.18261e-23	2.267e-22	WNT4	protein_coding	1	22443798	22470462	-
ENSG00000243970	-2.71035	0.208299	1.65992e-12	4.34486e-12	PPIEL	pseudogene	1	39997510	40024379	-
ENSG00000183248	-2.70286	-0.447812	6.91338e-08	1.38948e-07	CTD-3193O13.9	protein_coding	19	7933605	7939326	-
ENSG00000173068	-2.7025	0.922643	2.29999e-17	7.79592e-17	BNC2	protein_coding	9	16409501	16870841	-
ENSG00000144395	-2.70026	1.60941	2.27653e-27	1.17981e-26	CCDC150	protein_coding	2	197504278	197628214	+
ENSG00000213190	-2.69909	1.98707	1.50075e-24	7.00097e-24	MLLT11	protein_coding	1	151030234	151040970	+
ENSG00000255153	-2.69581	-0.029246	2.4643e-10	5.70998e-10	TOLLIP-AS1	antisense	11	1330999	1331937	+
ENSG00000185561	-2.6956	2.78867	4.18555e-48	4.07451e-47	TLCD2	protein_coding	17	1611064	1613732	-
ENSG00000262877	-2.6938	1.15121	5.38831e-21	2.15077e-20	RP11-1055B8.4	lincRNA	17	79361930	79364056	-
ENSG00000167748	-2.6906	1.91204	7.86892e-27	3.98896e-26	KLK1	protein_coding	19	51322404	51327043	-
ENSG00000137880	-2.69054	1.5231	1.73583e-26	8.72824e-26	GCHFR	protein_coding	15	41056218	41059906	+
ENSG00000142677	-2.68558	0.973873	2.93756e-18	1.03252e-17	IL22RA1	protein_coding	1	24446261	24469611	-
ENSG00000173253	-2.68098	0.846661	1.40041e-13	3.88635e-13	DMRT2	protein_coding	9	1050354	1057552	+
ENSG00000166963	-2.67868	-0.311936	1.95346e-08	4.05844e-08	MAP1A	protein_coding	15	43803156	43823818	+
ENSG00000238113	-2.67775	0.971077	1.54637e-14	4.52149e-14	RP11-262H14.1	lincRNA	9	66457285	66469310	+
ENSG00000188596	-2.67689	-0.46779	1.08082e-07	2.14332e-07	C12orf55	protein_coding	12	96883349	97269333	+
ENSG00000246705	-2.67603	4.89514	2.18932e-109	6.93638e-108	H2AFJ	protein_coding	12	14927270	14930936	+
ENSG00000112195	-2.67495	2.65633	1.39765e-29	7.80804e-29	TREML2	protein_coding	6	41158015	41168932	-
ENSG00000266911	-2.67301	0.839682	2.65058e-15	8.10693e-15	RP1-161P9.5	sense_intronic	17	34084218	34085344	-
ENSG00000070731	-2.66424	6.24095	5.76048e-121	2.14249e-119	ST6GALNAC2	protein_coding	17	74559792	74583038	-
ENSG00000225905	-2.66424	0.272038	6.30589e-13	1.69013e-12	RP4-758J18.7	antisense	1	1355625	1358071	+
ENSG00000115041	-2.66365	0.76425	4.36254e-15	1.31491e-14	KCNIP3	protein_coding	2	95963052	96051825	+
ENSG00000049130	-2.66159	7.4365	3.17058e-52	3.43049e-51	KITLG	protein_coding	12	88886570	88974628	-
ENSG00000174125	-2.66098	1.06907	1.08507e-20	4.27499e-20	TLR1	protein_coding	4	38792298	38858438	-
ENSG00000164039	-2.65762	2.73709	1.88348e-48	1.85328e-47	BDH2	protein_coding	4	104000592	104021040	-
ENSG00000197119	-2.6563	4.02378	3.68034e-49	3.68762e-48	SLC25A29	protein_coding	14	100757448	100772884	-
ENSG00000169604	-2.65003	4.93983	1.43934e-60	1.95246e-59	ANTXR1	protein_coding	2	69240310	69476459	+
ENSG00000143891	-2.64676	3.33937	1.85672e-55	2.20407e-54	GALM	protein_coding	2	38893052	38968379	+
ENSG00000131067	-2.64588	0.258849	1.77267e-11	4.40016e-11	GGT7	protein_coding	20	33432523	33460663	-
ENSG00000136999	-2.64531	1.48594	6.97571e-23	3.03004e-22	NOV	protein_coding	8	120428546	120436593	+
ENSG00000154822	-2.64039	-0.203775	1.25576e-08	2.63815e-08	PLCL2	protein_coding	3	16844159	17132086	+
ENSG00000268996	-2.63965	0.249234	2.59178e-11	6.37557e-11	AL807752.1	protein_coding	9	139980807	139981121	-
ENSG00000161395	-2.63741	3.68802	4.84971e-66	7.31841e-65	PGAP3	protein_coding	17	37827375	37853050	-
ENSG00000169169	-2.63635	0.511902	5.98097e-13	1.60576e-12	CPT1C	protein_coding	19	50194155	50216988	+
ENSG00000173890	-2.63634	1.51838	3.26112e-26	1.61604e-25	GPR160	protein_coding	3	169755717	169803191	+
ENSG00000198794	-2.63502	1.7404	4.65211e-29	2.55409e-28	SCAMP5	protein_coding	15	75249560	75313837	+
ENSG00000142156	-2.63189	0.246151	4.63564e-12	1.18439e-11	COL6A1	protein_coding	21	47401651	47424964	+
ENSG00000149577	-2.63015	3.94875	4.40939e-68	6.9932e-67	SIDT2	protein_coding	11	117049449	117068160	+
ENSG00000134690	-2.62547	4.80521	1.79997e-101	5.16482e-100	CDCA8	protein_coding	1	38158090	38175391	+
ENSG00000129538	-2.62532	-0.349546	2.88543e-08	5.94145e-08	RNASE1	protein_coding	14	21269387	21271437	-
ENSG00000163346	-2.61953	5.85063	2.35212e-143	1.18795e-141	PBXIP1	protein_coding	1	154916552	154928599	-
ENSG00000120437	-2.61947	4.30027	8.4494e-67	1.3038e-65	ACAT2	protein_coding	6	160181360	160200144	+
ENSG00000120549	-2.61808	5.91785	4.19933e-95	1.09063e-93	KIAA1217	protein_coding	10	23983675	24836772	+
ENSG00000154760	-2.61683	3.15599	1.41094e-42	1.18914e-41	SLFN13	protein_coding	17	33762115	33775856	-
ENSG00000198130	-2.61565	4.90668	1.93543e-118	6.86275e-117	HIBCH	protein_coding	2	191054461	191208919	-
ENSG00000186806	-2.61118	1.02795	6.52133e-20	2.48489e-19	VSIG10L	protein_coding	19	51834790	51845378	-
ENSG00000134574	-2.6062	5.70103	1.60908e-99	4.52226e-98	DDB2	protein_coding	11	47236493	47260767	+
ENSG00000102384	-2.60618	3.12005	4.32562e-30	2.45867e-29	CENPI	protein_coding	X	100353178	100418670	+
ENSG00000213420	-2.60377	1.9955	2.63244e-25	1.26156e-24	GPC2	protein_coding	7	99767229	99774995	-
ENSG00000137501	-2.60301	6.2183	4.44884e-162	2.81904e-160	SYTL2	protein_coding	11	85405267	85522184	-
ENSG00000146192	-2.60179	1.40796	1.72431e-21	7.03655e-21	FGD2	protein_coding	6	36973422	36996846	+
ENSG00000158062	-2.60126	4.4435	9.76884e-93	2.44883e-91	UBXN11	protein_coding	1	26607819	26644854	-
ENSG00000267221	-2.59804	-0.105408	4.27971e-09	9.24063e-09	CTD-2132N18.2	sense_intronic	17	40192731	40195135	-
ENSG00000204396	-2.5976	2.24452	8.61685e-32	5.19554e-31	VWA7	protein_coding	6	31733367	31745108	-
ENSG00000260285	-2.59575	1.70738	2.14446e-22	9.11528e-22	RP11-600F24.7	antisense	14	103991347	103995409	-
ENSG00000186197	-2.59574	3.81874	6.45428e-39	4.87526e-38	EDARADD	protein_coding	1	236511562	236648214	+
ENSG00000134780	-2.59397	3.04783	4.86506e-53	5.41807e-52	DAGLA	protein_coding	11	61447905	61514473	+
ENSG00000112902	-2.59341	6.76099	3.32808e-110	1.05688e-108	SEMA5A	protein_coding	5	9035138	9546187	-
ENSG00000174370	-2.59317	1.01195	3.75433e-18	1.31454e-17	C11orf45	protein_coding	11	128769460	128775930	-
ENSG00000127990	-2.59134	3.58685	3.0929e-65	4.60135e-64	SGCE	protein_coding	7	94214542	94285521	-
ENSG00000162390	-2.58626	4.03216	6.08871e-61	8.28391e-60	ACOT11	protein_coding	1	55007930	55104865	+
ENSG00000138829	-2.58248	1.47533	1.482e-23	6.64399e-23	FBN2	protein_coding	5	127593601	127994878	-
ENSG00000064042	-2.58211	4.9524	9.78773e-107	2.97699e-105	LIMCH1	protein_coding	4	41361624	41702061	+
ENSG00000225762	-2.58003	1.00406	1.23697e-18	4.43203e-18	RP11-511I2.2	antisense	1	47846600	47874149	-
ENSG00000182040	-2.57876	2.27496	2.80238e-37	2.02087e-36	USH1G	protein_coding	17	72912176	72919351	-
ENSG00000106560	-2.57767	1.62415	8.91988e-24	4.03458e-23	GIMAP2	protein_coding	7	150382785	150390729	+
ENSG00000198695	-2.57711	5.57237	3.01664e-15	9.19777e-15	MT-ND6	protein_coding	MT	14149	14673	-
ENSG00000037042	-2.57331	4.71682	9.00574e-105	2.67379e-103	TUBG2	protein_coding	17	40811323	40819024	+
ENSG00000254231	-2.57301	-0.12236	3.25215e-09	7.0744e-09	CTD-2284J15.1	processed_transcript	8	87345503	87355543	-
ENSG00000260793	-2.57072	0.937087	2.06769e-16	6.7302e-16	RP5-882C2.2	antisense	17	42298769	42301078	+
ENSG00000111859	-2.56648	5.75121	3.45571e-114	1.15644e-112	NEDD9	protein_coding	6	11183531	11382581	-
ENSG00000106330	-2.56559	4.03985	2.10126e-59	2.75743e-58	MOSPD3	protein_coding	7	100209725	100213007	+
ENSG00000126803	-2.56357	3.19979	1.66005e-52	1.81334e-51	HSPA2	protein_coding	14	65002623	65009955	+
ENSG00000224046	-2.5632	-0.257381	1.43051e-08	2.99379e-08	AC005076.5	antisense	7	86780739	86781736	-
ENSG00000119943	-2.56311	3.1504	9.1537e-43	7.7625e-42	PYROXD2	protein_coding	10	100143322	100174941	-
ENSG00000105486	-2.55871	4.88318	9.54891e-113	3.1267e-111	LIG1	protein_coding	19	48618702	48673860	-
ENSG00000168274	-2.55843	1.67311	2.20365e-20	8.57099e-20	HIST1H2AE	protein_coding	6	26217165	26217711	+
ENSG00000227036	-2.5575	3.97028	9.09071e-79	1.80325e-77	LINC00511	lincRNA	17	70319264	70636611	-
ENSG00000137834	-2.55062	4.45789	1.22683e-84	2.69961e-83	SMAD6	protein_coding	15	66994566	67074338	+
ENSG00000006534	-2.54865	6.1568	2.7727e-78	5.4683e-77	ALDH3B1	protein_coding	11	67776048	67796744	+
ENSG00000143036	-2.54729	2.74384	1.43402e-41	1.17039e-40	SLC44A3	protein_coding	1	95285898	95360802	+
ENSG00000168016	-2.5426	3.98875	9.881e-63	1.40583e-61	TRANK1	protein_coding	3	36868311	36986548	-
ENSG00000260260	-2.54108	3.49269	1.65862e-37	1.20496e-36	RP11-304L19.5	lincRNA	16	2204798	2205359	-
ENSG00000130598	-2.53671	0.658636	3.66408e-14	1.05159e-13	TNNI2	protein_coding	11	1860219	1862910	+
ENSG00000138778	-2.53363	4.8393	1.17994e-58	1.51927e-57	CENPE	protein_coding	4	104026963	104119566	-
ENSG00000135253	-2.53338	3.26067	1.82309e-33	1.16275e-32	KCP	processed_transcript	7	128502505	128550773	-
ENSG00000107796	-2.53279	1.54605	1.01372e-23	4.57916e-23	ACTA2	protein_coding	10	90694831	90751147	-
ENSG00000237187	-2.52885	2.939	2.6121e-48	2.55552e-47	NR2F1-AS1	processed_transcript	5	92745065	92921354	-
ENSG00000179044	-2.52579	0.90034	1.21447e-15	3.7942e-15	EXOC3L1	protein_coding	16	67218269	67224107	-
ENSG00000108821	-2.52304	3.27125	7.27425e-43	6.18786e-42	COL1A1	protein_coding	17	48260650	48278993	-
ENSG00000261338	-2.5161	0.835	2.20112e-16	7.1475e-16	RP11-378A13.1	sense_overlapping	2	219120042	219122087	+
ENSG00000176153	-2.51184	7.48311	1.32788e-54	1.54416e-53	GPX2	protein_coding	14	65405870	65409531	-
ENSG00000256018	-2.51137	-0.0566384	4.13905e-09	8.94821e-09	HIST1H3G	protein_coding	6	26271146	26271612	-
ENSG00000099282	-2.51122	6.16095	6.24828e-164	4.09188e-162	TSPAN15	protein_coding	10	71211229	71267425	+
ENSG00000138111	-2.50912	2.3056	2.36809e-31	1.40678e-30	TMEM180	protein_coding	10	104221149	104236802	+
ENSG00000241014	-2.5073	1.0453	6.1632e-16	1.95403e-15	RP11-244H3.1	processed_transcript	1	35439957	35450914	-
ENSG00000005379	-2.50681	0.332316	4.34023e-12	1.11058e-11	BZRAP1	protein_coding	17	56378592	56406152	-
ENSG00000204335	-2.5059	-0.0580485	3.71635e-09	8.04965e-09	SP5	protein_coding	2	171571861	171574588	+
ENSG00000253671	-2.4975	1.65961	3.26558e-24	1.49736e-23	RP11-806O11.1	processed_transcript	8	17666450	17678377	+
ENSG00000150054	-2.4973	5.1801	2.2996e-109	7.26896e-108	MPP7	protein_coding	10	28339922	28623415	-
ENSG00000187951	-2.49678	3.74118	5.14384e-60	6.87536e-59	ARHGAP11B	protein_coding	15	30916697	31065196	+
ENSG00000160345	-2.49607	2.3116	4.3994e-27	2.25017e-26	C9orf116	protein_coding	9	138387027	138393580	-
ENSG00000175938	-2.49605	3.65596	3.62156e-58	4.59392e-57	ORAI3	protein_coding	16	30960387	30967782	+
ENSG00000185339	-2.49089	0.551285	2.5603e-13	7.01699e-13	TCN2	protein_coding	22	31002825	31023265	+
ENSG00000134569	-2.49031	3.36615	1.24029e-54	1.44475e-53	LRP4	protein_coding	11	46878419	46940193	-
ENSG00000156172	-2.48974	1.89756	1.81462e-28	9.7821e-28	C8orf37	protein_coding	8	96257147	96281429	-
ENSG00000115525	-2.48732	1.50952	8.58751e-24	3.88681e-23	ST3GAL5	protein_coding	2	86066267	86116137	-
ENSG00000166321	-2.48664	1.89679	1.08078e-29	6.075e-29	NUDT13	protein_coding	10	74870217	74891586	+
ENSG00000253552	-2.48595	4.65594	3.10168e-91	7.59439e-90	HOXA-AS2	antisense	7	27147396	27173921	+
ENSG00000180592	-2.48439	1.07928	1.98151e-14	5.75449e-14	SKIDA1	protein_coding	10	21802407	21814611	-
ENSG00000135205	-2.48399	2.64256	2.43432e-36	1.70864e-35	CCDC146	protein_coding	7	76751751	76958850	+
ENSG00000022567	-2.48105	5.78616	6.30713e-129	2.64803e-127	SLC45A4	protein_coding	8	142217265	142318404	-
ENSG00000170835	-2.47587	1.57343	5.32247e-20	2.03488e-19	CEL	protein_coding	9	135937365	135947248	+
ENSG00000259087	-2.47564	0.540308	3.17358e-13	8.64413e-13	RP11-356O9.2	lincRNA	14	38025363	38036300	-
ENSG00000142408	-2.47299	0.540036	2.56695e-13	7.031e-13	CACNG8	protein_coding	19	54466294	54493469	+
ENSG00000124549	-2.47029	1.2567	9.09027e-19	3.27073e-18	BTN2A3P	pseudogene	6	26421619	26432611	+
ENSG00000235194	-2.46544	3.0795	1.25151e-41	1.02326e-40	PPP1R3E	protein_coding	14	23764852	23772057	-
ENSG00000100242	-2.46258	6.45351	1.16848e-119	4.24215e-118	SUN2	protein_coding	22	39130730	39190148	-
ENSG00000261105	-2.45817	0.0158092	3.45468e-09	7.49948e-09	RP11-173B14.5	antisense	13	76178836	76210130	-
ENSG00000160957	-2.45559	4.04656	1.43851e-52	1.57511e-51	RECQL4	protein_coding	8	145736667	145743229	-
ENSG00000168077	-2.45503	6.03697	9.56424e-135	4.39281e-133	SCARA3	protein_coding	8	27491385	27534293	+
ENSG00000141295	-2.45268	3.98974	1.96096e-69	3.20283e-68	SCRN2	protein_coding	17	45915058	45918699	-
ENSG00000179029	-2.44823	3.9959	1.14106e-55	1.36399e-54	TMEM107	protein_coding	17	8076555	8079717	-
ENSG00000166349	-2.44812	0.721257	1.38267e-13	3.8379e-13	RAG1	protein_coding	11	36532259	36614706	+
ENSG00000116741	-2.44615	2.81342	7.167e-44	6.25205e-43	RGS2	protein_coding	1	192778169	192781403	+
ENSG00000122378	-2.44581	7.0505	9.98443e-151	5.40146e-149	FAM213A	protein_coding	10	82167585	82192753	+
ENSG00000175745	-2.4407	3.6954	1.277e-59	1.68546e-58	NR2F1	protein_coding	5	92919043	92930321	+
ENSG00000164684	-2.4397	7.50459	1.24426e-162	7.99542e-161	ZNF704	protein_coding	8	81540686	81787016	-
ENSG00000158423	-2.43893	1.47118	4.2166e-21	1.69444e-20	RIBC1	protein_coding	X	53449639	53458059	+
ENSG00000128606	-2.4367	-0.107541	2.07596e-08	4.30772e-08	LRRC17	protein_coding	7	102553438	102585396	+
ENSG00000163617	-2.4336	3.68217	5.39887e-52	5.80018e-51	KIAA1407	protein_coding	3	113682984	113775460	-
ENSG00000145198	-2.43169	0.355084	3.21843e-12	8.29579e-12	VWA5B2	protein_coding	3	183948217	183960117	+
ENSG00000115221	-2.43144	5.94079	1.85615e-154	1.07195e-152	ITGB6	protein_coding	2	160956177	161128399	-
ENSG00000130653	-2.4305	1.46767	8.70871e-21	3.44697e-20	PNPLA7	protein_coding	9	140354404	140444986	-
ENSG00000125434	-2.42793	3.03725	1.14167e-45	1.04104e-44	SLC25A35	protein_coding	17	8191081	8198661	-
ENSG00000213722	-2.4275	3.86946	6.61839e-64	9.61633e-63	DDAH2	protein_coding	6	31694815	31698394	-
ENSG00000138658	-2.4263	2.46988	5.93655e-27	3.02395e-26	C4orf21	protein_coding	4	113460492	113558151	-
ENSG00000272902	-2.42584	0.0888356	5.18661e-10	1.17707e-09	RP11-299H21.1	lincRNA	2	101768122	101771872	+
ENSG00000129270	-2.4246	6.73012	1.05035e-132	4.62254e-131	MMP28	protein_coding	17	34083268	34122711	-
ENSG00000138640	-2.42199	3.1941	2.75074e-50	2.83718e-49	FAM13A	protein_coding	4	89647106	90032549	-
ENSG00000159388	-2.42065	7.68539	5.83337e-137	2.76268e-135	BTG2	protein_coding	1	203274619	203278730	+
ENSG00000219665	-2.41673	-0.122706	2.03155e-08	4.21939e-08	CTD-2006C1.2	processed_transcript	19	12098432	12157090	+
ENSG00000197956	-2.4123	8.36666	1.00284e-128	4.19751e-127	S100A6	protein_coding	1	153507075	153508720	-
ENSG00000105974	-2.41205	9.69341	1.09647e-93	2.79987e-92	CAV1	protein_coding	7	116164839	116201233	+
ENSG00000179761	-2.41183	-0.367512	2.33456e-07	4.5375e-07	PIPOX	protein_coding	17	27277531	27384234	+
ENSG00000108352	-2.407	6.48387	1.5113e-116	5.21036e-115	RAPGEFL1	protein_coding	17	38333263	38351908	+
ENSG00000150281	-2.40688	2.49032	1.10671e-32	6.88522e-32	CTF1	protein_coding	16	30907928	30914881	+
ENSG00000103490	-2.40664	5.12017	1.89052e-77	3.69123e-76	PYCARD	protein_coding	16	31212806	31214771	-
ENSG00000112029	-2.40496	3.85664	1.0454e-36	7.41749e-36	FBXO5	protein_coding	6	153291664	153304714	-
ENSG00000139734	-2.40463	4.47368	3.46803e-22	1.46322e-21	DIAPH3	protein_coding	13	60239717	60738121	-
ENSG00000139890	-2.40389	0.0729616	2.39962e-09	5.25582e-09	REM2	protein_coding	14	23352374	23356895	+
ENSG00000204052	-2.40323	1.74099	1.11463e-23	5.02501e-23	LRRC73	protein_coding	6	43474707	43478424	-
ENSG00000113657	-2.4022	1.4006	2.73128e-16	8.81675e-16	DPYSL3	protein_coding	5	146770374	146889619	-
ENSG00000112769	-2.39961	-0.137259	1.23889e-08	2.60471e-08	LAMA4	protein_coding	6	112429963	112576141	-
ENSG00000101417	-2.39936	3.57318	1.8941e-59	2.49035e-58	PXMP4	protein_coding	20	32294512	32308125	-
ENSG00000149489	-2.39916	1.90619	2.02142e-28	1.08669e-27	ROM1	protein_coding	11	62379194	62382592	+
ENSG00000166997	-2.39463	2.9728	1.62159e-46	1.50984e-45	CNPY4	protein_coding	7	99717236	99723134	+
ENSG00000164976	-2.39425	5.11501	1.20801e-101	3.48085e-100	KIAA1161	protein_coding	9	34366668	34376851	-
ENSG00000261455	-2.39111	2.11748	3.02224e-24	1.3881e-23	LINC01003	lincRNA	7	152160871	152162634	+
ENSG00000186409	-2.38868	0.673888	2.50847e-13	6.87907e-13	CCDC30	protein_coding	1	42929001	43120335	+
ENSG00000179674	-2.38733	2.9921	3.41586e-39	2.60316e-38	ARL14	protein_coding	3	160394948	160396233	+
ENSG00000221821	-2.38702	1.66533	1.81682e-22	7.75874e-22	C6orf226	protein_coding	6	42858005	42858554	-
ENSG00000137502	-2.38583	2.70154	1.01794e-36	7.23015e-36	RAB30	protein_coding	11	82684175	82782965	-
ENSG00000138002	-2.38509	4.62748	5.70968e-87	1.31121e-85	IFT172	protein_coding	2	27667238	27712656	-
ENSG00000114948	-2.38468	5.30128	1.89946e-79	3.812e-78	ADAM23	protein_coding	2	207308263	207485851	+
ENSG00000235863	-2.38182	2.96308	6.1242e-43	5.22255e-42	B3GALT4	protein_coding	6	33244917	33252609	+
ENSG00000125378	-2.37553	3.59472	9.08691e-47	8.51867e-46	BMP4	protein_coding	14	54416454	54425479	-
ENSG00000147576	-2.37535	1.96327	4.36952e-28	2.31985e-27	ADHFE1	protein_coding	8	67342420	67383836	+
ENSG00000273373	-2.37409	0.891819	4.1127e-15	1.24125e-14	RP5-1074L1.4	antisense	1	110912776	110915625	+
ENSG00000078070	-2.37395	4.97307	1.69178e-94	4.34434e-93	MCCC1	protein_coding	3	182733006	182833863	-
ENSG00000170745	-2.3713	4.25734	4.19717e-67	6.51323e-66	KCNS3	protein_coding	2	18059114	18542882	+
ENSG00000086570	-2.37077	7.31546	1.39326e-145	7.22332e-144	FAT2	protein_coding	5	150883654	150948505	-
ENSG00000173581	-2.36996	2.82141	4.13975e-35	2.78431e-34	CCDC106	protein_coding	19	56152428	56164527	+
ENSG00000085999	-2.3672	2.9988	1.5951e-42	1.34187e-41	RAD54L	protein_coding	1	46713360	46744145	+
ENSG00000135722	-2.36718	2.59559	2.56189e-36	1.7945e-35	FBXL8	protein_coding	16	67193834	67198473	+
ENSG00000113368	-2.36612	5.9648	9.85528e-121	3.65554e-119	LMNB1	protein_coding	5	126112315	126172712	+
ENSG00000016402	-2.36574	3.97387	5.781e-49	5.74615e-48	IL20RA	protein_coding	6	137321108	137366298	-
ENSG00000135709	-2.36516	4.41781	2.99933e-77	5.79827e-76	KIAA0513	protein_coding	16	85061375	85127836	+
ENSG00000130222	-2.36236	-0.0584611	8.69987e-09	1.84241e-08	GADD45G	protein_coding	9	92219928	92221470	+
ENSG00000087884	-2.36124	2.54117	7.51841e-35	4.99779e-34	AAMDC	protein_coding	11	77532155	77629478	+
ENSG00000237886	-2.36087	2.36375	3.20798e-34	2.09683e-33	RP11-611D20.2	antisense	9	139440664	139444345	+
ENSG00000272129	-2.36077	0.130096	1.50306e-09	3.32672e-09	RP11-250B2.6	lincRNA	6	81065141	81066576	+
ENSG00000250240	-2.35874	-0.40664	5.53214e-07	1.04989e-06	CTD-2154I11.2	antisense	5	95036953	95067999	-
ENSG00000176428	-2.35684	-0.169692	4.30137e-08	8.75823e-08	VPS37D	protein_coding	7	73082155	73086442	+
ENSG00000092068	-2.35486	2.67224	5.18119e-29	2.84115e-28	SLC7A8	protein_coding	14	23594504	23652883	-
ENSG00000171033	-2.35405	0.646256	1.82701e-11	4.53094e-11	PKIA	protein_coding	8	79428374	79517502	+
ENSG00000111653	-2.35271	4.39049	6.89115e-53	7.62483e-52	ING4	protein_coding	12	6759446	6772314	-
ENSG00000096093	-2.35074	4.07924	3.81084e-53	4.27183e-52	EFHC1	protein_coding	6	52285106	52387892	+
ENSG00000175274	-2.35063	6.17389	9.31578e-152	5.16215e-150	TP53I11	protein_coding	11	44907454	44972840	-
ENSG00000160447	-2.34664	4.08372	5.60662e-68	8.86117e-67	PKN3	protein_coding	9	131464802	131483197	+
ENSG00000203497	-2.34444	1.35669	8.19499e-20	3.10448e-19	PDCD4-AS1	antisense	10	112629626	112631991	-
ENSG00000247287	-2.34325	1.42266	1.39523e-15	4.34308e-15	RP11-902B17.1	processed_transcript	14	61764882	61789536	-
ENSG00000146530	-2.34287	2.4396	3.35019e-31	1.97903e-30	VWDE	protein_coding	7	12370511	12443567	-
ENSG00000155465	-2.34136	1.23766	1.34504e-19	5.04371e-19	SLC7A7	protein_coding	14	23242431	23299029	-
ENSG00000116106	-2.3403	4.78467	1.22717e-77	2.39946e-76	EPHA4	protein_coding	2	222282747	222438922	-
ENSG00000153246	-2.33878	1.88257	1.58455e-26	7.97343e-26	PLA2R1	protein_coding	2	160788519	160919121	-
ENSG00000213626	-2.33683	3.49035	6.63643e-53	7.34893e-52	LBH	protein_coding	2	30454397	30546596	+
ENSG00000171241	-2.33681	4.24373	5.19954e-42	4.30006e-41	SHCBP1	protein_coding	16	46614466	46655538	-
ENSG00000146021	-2.33521	0.569922	3.76212e-12	9.6572e-12	KLHL3	protein_coding	5	136953189	137071779	-
ENSG00000101335	-2.33397	2.33999	2.94834e-25	1.40999e-24	MYL9	protein_coding	20	35169887	35178228	+
ENSG00000162913	-2.33109	0.0169446	9.84321e-09	2.07843e-08	C1orf145	protein_coding	1	228391207	228401365	-
ENSG00000163535	-2.33047	4.49424	5.00947e-67	7.76497e-66	SGOL2	protein_coding	2	201374731	201448505	+
ENSG00000157216	-2.32964	5.6234	1.62846e-128	6.79534e-127	SSBP3	protein_coding	1	54691105	54879152	-
ENSG00000221890	-2.32852	3.28206	2.36713e-47	2.26092e-46	NPTXR	protein_coding	22	39214457	39239987	-
ENSG00000175198	-2.32358	3.72316	4.34951e-49	4.34856e-48	PCCA	protein_coding	13	100741269	101182686	+
ENSG00000127419	-2.32338	2.52593	1.16594e-22	5.00884e-22	TMEM175	protein_coding	4	926175	952444	+
ENSG00000180340	-2.32223	3.00833	5.64355e-44	4.94199e-43	FZD2	protein_coding	17	42634925	42636907	+
ENSG00000227946	-2.31887	1.51558	3.62747e-21	1.46242e-20	AC007383.3	lincRNA	2	206949329	206951288	+
ENSG00000177707	-2.31816	1.47826	6.837e-21	2.71555e-20	PVRL3	protein_coding	3	110788918	110994410	+
ENSG00000186871	-2.31773	3.0956	1.01679e-44	9.05456e-44	ERCC6L	protein_coding	X	71424510	71458897	-
ENSG00000179743	-2.31689	2.83097	2.17373e-42	1.81746e-41	RP11-169K16.9	antisense	1	16160560	16174642	-
ENSG00000171174	-2.31447	1.86208	2.93723e-26	1.46189e-25	RBKS	protein_coding	2	28004231	28113965	-
ENSG00000104147	-2.31358	3.40048	3.41248e-48	3.32905e-47	OIP5	protein_coding	15	41601466	41624819	-
ENSG00000151458	-2.31243	5.43239	9.76984e-107	2.97699e-105	ANKRD50	protein_coding	4	125585207	125633887	-
ENSG00000129173	-2.31243	3.88818	3.7374e-43	3.20915e-42	E2F8	protein_coding	11	19245610	19263167	-
ENSG00000143630	-2.31106	3.026	9.38409e-42	7.70486e-41	HCN3	protein_coding	1	155247374	155259639	+
ENSG00000102962	-2.31002	5.33469	1.05031e-41	8.60297e-41	CCL22	protein_coding	16	57392684	57400102	+
ENSG00000041880	-2.30954	1.9338	8.43615e-27	4.27334e-26	PARP3	protein_coding	3	51976361	51982883	+
ENSG00000142623	-2.30706	4.35569	4.44484e-77	8.55648e-76	PADI1	protein_coding	1	17531621	17572500	+
ENSG00000235919	-2.30649	1.36785	1.06811e-18	3.83403e-18	ASH1L-AS1	processed_transcript	1	155531821	155533775	+
ENSG00000156218	-2.30249	1.88057	4.28626e-26	2.11257e-25	ADAMTSL3	protein_coding	15	84322838	84708594	+
ENSG00000138182	-2.30211	5.72233	6.73151e-73	1.17219e-71	KIF20B	protein_coding	10	91461367	91534700	+
ENSG00000149573	-2.30129	7.39482	4.16849e-42	3.45155e-41	MPZL2	protein_coding	11	118124118	118135251	-
ENSG00000224260	-2.30008	0.665929	7.81138e-13	2.08288e-12	RP1-272L16.1	lincRNA	1	209701800	209741018	-
ENSG00000100031	-2.29853	1.77121	1.06854e-23	4.82201e-23	GGT1	protein_coding	22	24979718	25024972	+
ENSG00000235663	-2.29766	0.171002	5.30425e-10	1.20297e-09	SAPCD1-AS1	antisense	6	31732087	31733365	-
ENSG00000156042	-2.2976	-0.106224	3.88571e-08	7.93668e-08	TTC18	protein_coding	10	75013517	75118617	-
ENSG00000175065	-2.2941	5.72613	4.52781e-111	1.46161e-109	DSG4	protein_coding	18	28956740	28994875	+
ENSG00000154146	-2.29318	2.04389	1.52758e-25	7.39058e-25	NRGN	protein_coding	11	124609742	124617106	+
ENSG00000176890	-2.28875	4.03035	1.88009e-59	2.47431e-58	TYMS	protein_coding	18	657604	673578	+
ENSG00000251580	-2.28502	0.458019	1.30995e-10	3.08381e-10	RP11-539L10.3	lincRNA	4	6672452	6675557	-
ENSG00000138606	-2.28314	0.528391	1.12495e-11	2.82311e-11	SHF	protein_coding	15	45459412	45493373	-
ENSG00000253716	-2.28227	1.14764	5.07239e-17	1.69166e-16	RP13-582O9.5	antisense	8	144362331	144363860	-
ENSG00000102362	-2.28083	3.65525	7.32275e-52	7.84245e-51	SYTL4	protein_coding	X	99929488	99987110	-
ENSG00000179133	-2.2802	1.19012	3.97795e-17	1.33185e-16	C10orf67	protein_coding	10	23556124	23633774	-
ENSG00000166130	-2.27871	3.96933	4.23198e-57	5.24666e-56	IKBIP	protein_coding	12	99007183	99038891	-
ENSG00000143995	-2.27858	2.74601	1.52826e-40	1.21119e-39	MEIS1	protein_coding	2	66660584	66801001	+
ENSG00000161558	-2.27821	2.57037	3.2448e-37	2.33622e-36	TMEM143	protein_coding	19	48835613	48867494	-
ENSG00000121211	-2.27638	1.72427	1.17925e-22	5.06446e-22	MND1	protein_coding	4	154265801	154336270	+
ENSG00000159423	-2.27535	4.22289	1.38872e-54	1.61216e-53	ALDH4A1	protein_coding	1	19197926	19229275	-
ENSG00000168743	-2.27458	4.33267	3.10738e-57	3.86643e-56	NPNT	protein_coding	4	106815932	106925184	+
ENSG00000105426	-2.27435	7.86515	2.43565e-137	1.16156e-135	PTPRS	protein_coding	19	5158506	5340814	-
ENSG00000228716	-2.27211	5.23085	1.77237e-97	4.81318e-96	DHFR	protein_coding	5	79922047	79950802	-
ENSG00000154856	-2.27123	5.29749	1.07565e-93	2.75186e-92	APCDD1	protein_coding	18	10454625	10489945	+
ENSG00000227896	-2.2702	-0.0277021	2.67564e-08	5.51777e-08	RP11-77P6.2	antisense	10	88281702	88284858	+
ENSG00000147130	-2.26902	5.13569	1.51357e-101	4.35216e-100	ZMYM3	protein_coding	X	70459474	70474996	-
ENSG00000118418	-2.26761	3.69689	1.9132e-42	1.60552e-41	HMGN3	protein_coding	6	79910962	79944406	-
ENSG00000272277	-2.26664	-0.347734	7.72401e-07	1.44999e-06	RP1-40E16.12	antisense	6	3068279	3069128	-
ENSG00000147889	-2.26623	5.33082	8.70689e-107	2.66007e-105	CDKN2A	protein_coding	9	21967751	21995300	-
ENSG00000256262	-2.26547	-0.349065	6.3065e-07	1.19157e-06	USP30-AS1	antisense	12	109490155	109491757	-
ENSG00000172469	-2.26543	4.26663	2.80106e-44	2.47024e-43	MANEA	protein_coding	6	96025419	96057333	+
ENSG00000197061	-2.26443	0.378445	3.42839e-10	7.88248e-10	HIST1H4C	protein_coding	6	26104104	26104518	+
ENSG00000203817	-2.26238	0.144202	1.41928e-09	3.14573e-09	FAM72C	protein_coding	1	149438750	149459549	-
ENSG00000198826	-2.26159	5.19111	3.05014e-74	5.45003e-73	ARHGAP11A	protein_coding	15	32907345	32932150	+
ENSG00000213889	-2.26155	2.35742	1.02757e-23	4.64017e-23	PPM1N	protein_coding	19	45992035	46005768	+
ENSG00000243335	-2.26154	2.56994	2.17583e-20	8.46522e-20	KCTD7	protein_coding	7	66093868	66276446	+
ENSG00000007255	-2.26045	3.76402	3.32352e-50	3.41253e-49	TRAPPC6A	protein_coding	19	45666186	45681495	-
ENSG00000272316	-2.25971	0.51061	1.06811e-10	2.53278e-10	XXbac-BPGBPG55C20.2	lincRNA	6	58234838	58240189	-
ENSG00000184481	-2.25866	3.66687	2.60364e-54	3.0098e-53	FOXO4	protein_coding	X	70316047	70323385	+
ENSG00000176714	-2.25696	1.36199	7.3374e-18	2.53476e-17	CCDC121	protein_coding	2	27848506	27851879	-
ENSG00000011201	-2.25474	5.57814	2.36746e-100	6.70878e-99	KAL1	protein_coding	X	8496915	8700227	-
ENSG00000242193	-2.2526	0.685129	7.21654e-13	1.92916e-12	RP11-568K15.1	pseudogene	1	177975271	178007085	-
ENSG00000197748	-2.25083	0.684649	1.20165e-12	3.16653e-12	WDR96	protein_coding	10	105889646	105992120	-
ENSG00000188659	-2.2491	1.39003	3.08694e-19	1.13768e-18	FAM154B	protein_coding	15	82555151	82577271	+
ENSG00000224934	-2.24881	0.848032	7.29569e-13	1.94955e-12	RP11-441O15.3	lincRNA	10	101190948	101197874	+
ENSG00000225783	-2.2488	0.365635	1.23906e-09	2.75354e-09	MIAT	lincRNA	22	27042392	27072438	+
ENSG00000169860	-2.24831	0.367357	4.09627e-10	9.36301e-10	P2RY1	protein_coding	3	152552736	152555841	+
ENSG00000109339	-2.24521	3.29038	7.08312e-49	7.03532e-48	MAPK10	protein_coding	4	86936276	87515284	-
ENSG00000237512	-2.24043	2.79402	5.63488e-40	4.39957e-39	UNC5B-AS1	antisense	10	72976981	72977985	-
ENSG00000197872	-2.23185	4.37208	2.32773e-47	2.22484e-46	FAM49A	protein_coding	2	16730727	16847599	-
ENSG00000102038	-2.23074	4.92833	1.0466e-76	1.99788e-75	SMARCA1	protein_coding	X	128580480	128657477	-
ENSG00000184669	-2.22797	0.117449	7.05179e-09	1.50129e-08	OR7E14P	pseudogene	11	17035545	17074583	+
ENSG00000186395	-2.22692	6.41911	4.37359e-109	1.37612e-107	KRT10	protein_coding	17	38974369	38978847	-
ENSG00000157873	-2.22448	4.22754	3.26654e-54	3.76339e-53	TNFRSF14	protein_coding	1	2487078	2496821	+
ENSG00000160111	-2.22215	1.29794	1.72108e-18	6.12652e-18	CPAMD8	protein_coding	19	17003758	17137625	-
ENSG00000150764	-2.22211	1.73696	1.14557e-22	4.926e-22	DIXDC1	protein_coding	11	111797868	111893308	+
ENSG00000182674	-2.22171	1.59169	2.12631e-19	7.89334e-19	KCNB2	protein_coding	8	73449626	73850584	+
ENSG00000185442	-2.21935	1.05637	3.06576e-15	9.33921e-15	FAM174B	protein_coding	15	93160673	93353114	-
ENSG00000169851	-2.21777	5.93746	9.99142e-72	1.69879e-70	PCDH7	protein_coding	4	30722037	31148422	+
ENSG00000156500	-2.21696	2.0653	3.15965e-26	1.56803e-25	FAM122C	protein_coding	X	133930819	133988640	+
ENSG00000130270	-2.21638	-0.0713428	1.8897e-07	3.69016e-07	ATP8B3	protein_coding	19	1782074	1812275	-
ENSG00000154229	-2.21595	3.44858	7.92955e-51	8.30388e-50	PRKCA	protein_coding	17	64298754	64806861	+
ENSG00000136161	-2.21465	1.83331	1.77061e-24	8.2178e-24	RCBTB2	protein_coding	13	49063095	49107369	-
ENSG00000175322	-2.21343	1.17747	5.32918e-16	1.6959e-15	ZNF519	protein_coding	18	14057456	14132489	-
ENSG00000130224	-2.21329	3.13695	2.76981e-37	1.99844e-36	LRCH2	protein_coding	X	114345185	114468635	-
ENSG00000138587	-2.21251	2.18472	5.6336e-26	2.76568e-25	MNS1	protein_coding	15	56713742	56757335	-
ENSG00000172830	-2.21241	7.25636	1.55605e-136	7.29372e-135	SSH3	protein_coding	11	67070919	67080078	+
ENSG00000183628	-2.21195	0.962316	2.57508e-15	7.88129e-15	DGCR6	protein_coding	22	18893541	18901751	+
ENSG00000234936	-2.21102	0.961397	5.11159e-14	1.45512e-13	AC010883.5	antisense	2	43456712	43460533	+
ENSG00000181458	-2.21045	2.61737	4.55894e-33	2.8702e-32	TMEM45A	protein_coding	3	100211463	100296288	+
ENSG00000091136	-2.21025	5.45214	1.33108e-79	2.67526e-78	LAMB1	protein_coding	7	107564244	107643700	-
ENSG00000181035	-2.20978	2.40119	1.90319e-32	1.17656e-31	SLC25A42	protein_coding	19	19174808	19223697	+
ENSG00000197558	-2.20887	-0.170253	1.24028e-07	2.44924e-07	SSPO	processed_transcript	7	149473131	149531068	+
ENSG00000256294	-2.20512	1.32124	2.03353e-18	7.20128e-18	ZNF225	protein_coding	19	44616334	44637027	+
ENSG00000210196	-2.20507	0.59961	5.18802e-09	1.11596e-08	MT-TP	Mt_tRNA	MT	15956	16023	-
ENSG00000166803	-2.20417	4.05983	3.7801e-57	4.69494e-56	KIAA0101	protein_coding	15	64657193	64679886	-
ENSG00000136842	-2.2028	1.96591	6.67396e-24	3.02973e-23	TMOD1	protein_coding	9	100263462	100364030	+
ENSG00000116711	-2.2018	3.43562	2.0165e-52	2.1922e-51	PLA2G4A	protein_coding	1	186798085	186958113	+
ENSG00000256092	-2.20176	0.0161705	3.57799e-08	7.31799e-08	hsa-mir-8072	lincRNA	12	123848415	123850660	+
ENSG00000109881	-2.20144	4.36593	2.7441e-53	3.10145e-52	CCDC34	protein_coding	11	27352374	27385415	-
ENSG00000256812	-2.20076	3.56975	2.63981e-36	1.8453e-35	CAPNS2	protein_coding	16	55600584	55601599	+
ENSG00000233006	-2.20022	1.74681	1.01007e-22	4.36391e-22	AC034220.3	processed_transcript	5	131646978	131705608	-
ENSG00000103811	-2.19811	8.64069	9.11472e-97	2.4177e-95	CTSH	protein_coding	15	79213400	79241916	-
ENSG00000143554	-2.19782	5.25096	4.22173e-64	6.18659e-63	SLC27A3	protein_coding	1	153746830	153752633	+
ENSG00000272894	-2.19737	0.100257	7.14462e-08	1.43427e-07	RP5-1159O4.1	lincRNA	7	7592093	7606627	-
ENSG00000244509	-2.197	5.69339	2.15114e-62	3.03846e-61	APOBEC3C	protein_coding	22	39410088	39416357	+
ENSG00000164414	-2.19456	2.88123	1.16706e-32	7.25409e-32	SLC35A1	protein_coding	6	88180341	88222054	+
ENSG00000164953	-2.19397	3.86001	7.15044e-59	9.25029e-58	TMEM67	protein_coding	8	94767072	94831462	+
ENSG00000112414	-2.19327	6.839	7.87422e-113	2.58452e-111	GPR126	protein_coding	6	142622991	142767403	+
ENSG00000177692	-2.1915	-0.186743	4.85166e-07	9.24598e-07	DNAJC28	protein_coding	21	34860497	34864027	-
ENSG00000255031	-2.19015	1.97843	2.81703e-25	1.34861e-24	RP11-802E16.3	antisense	11	67818207	67821229	+
ENSG00000132122	-2.18996	1.88724	2.05154e-24	9.48949e-24	SPATA6	protein_coding	1	48761044	48937845	-
ENSG00000174469	-2.18978	3.29864	2.39847e-45	2.16972e-44	CNTNAP2	protein_coding	7	145813453	148118090	+
ENSG00000151150	-2.18956	5.33046	3.54928e-85	7.8862e-84	ANK3	protein_coding	10	61786056	62493248	-
ENSG00000175318	-2.18913	1.76104	1.29847e-22	5.5712e-22	GRAMD2	protein_coding	15	72452148	72490126	-
ENSG00000183765	-2.18881	3.99136	1.22354e-55	1.46004e-54	CHEK2	protein_coding	22	29083731	29138410	-
ENSG00000236137	-2.18832	0.00301107	1.88756e-08	3.92392e-08	RP11-27K13.3	antisense	1	117568104	117602112	-
ENSG00000133135	-2.18788	4.54432	3.42254e-66	5.18764e-65	RNF128	protein_coding	X	105937024	106040223	+
ENSG00000117054	-2.18759	5.04388	1.24561e-76	2.37446e-75	ACADM	protein_coding	1	76190036	76253260	+
ENSG00000196476	-2.18678	1.85723	7.3237e-20	2.7852e-19	C20orf96	protein_coding	20	251504	271390	-
ENSG00000105613	-2.18632	0.518131	2.93407e-11	7.18659e-11	MAST1	protein_coding	19	12944765	12985765	+
ENSG00000261359	-2.18562	-0.0895791	7.22922e-08	1.45083e-07	C16orf98	protein_coding	16	31213206	31214773	+
ENSG00000251661	-2.18452	-0.293162	6.09766e-07	1.15338e-06	RP11-326C3.11	antisense	11	318640	325631	+
ENSG00000067992	-2.18322	0.0022183	1.63117e-07	3.20175e-07	PDK3	protein_coding	X	24483338	24557954	+
ENSG00000186153	-2.18274	4.66965	2.32519e-77	4.52058e-76	WWOX	protein_coding	16	78133310	79246564	+
ENSG00000235706	-2.18234	1.649	1.71007e-19	6.37758e-19	DICER1-AS1	antisense	14	95623982	95646263	+
ENSG00000255398	-2.18165	3.40777	2.86578e-36	2.00122e-35	HCAR3	protein_coding	12	123199303	123201439	-
ENSG00000087842	-2.18023	5.40183	4.81716e-37	3.44115e-36	PIR	protein_coding	X	15402921	15511687	-
ENSG00000270964	-2.17864	0.446956	1.49281e-10	3.49926e-10	RP11-502I4.3	lincRNA	15	67833410	67834942	-
ENSG00000203813	-2.17853	2.13524	8.88775e-17	2.93124e-16	HIST1H3H	protein_coding	6	27777842	27778314	+
ENSG00000185480	-2.17818	3.94497	1.26094e-52	1.38289e-51	PARPBP	protein_coding	12	102513956	102591298	+
ENSG00000085465	-2.17749	0.571179	7.81189e-11	1.86697e-10	OVGP1	protein_coding	1	111956936	111970399	-
ENSG00000119403	-2.17725	5.487	2.27562e-60	3.06861e-59	PHF19	protein_coding	9	123617977	123639606	-
ENSG00000203778	-2.17511	0.569248	7.12064e-10	1.60349e-09	FAM229B	protein_coding	6	112408802	112423993	+
ENSG00000247735	-2.17344	1.52557	5.70676e-20	2.17937e-19	CTD-2574D22.2	antisense	16	29938157	29940254	+
ENSG00000100802	-2.17142	3.06501	9.71439e-40	7.5503e-39	C14orf93	protein_coding	14	23456110	23479375	-
ENSG00000272760	-2.16872	0.298141	1.70302e-08	3.54999e-08	RP11-5C23.1	antisense	7	154742936	154743898	+
ENSG00000152133	-2.1665	3.69372	2.87775e-50	2.95926e-49	GPATCH11	protein_coding	2	37311594	37326387	+
ENSG00000236682	-2.16592	0.783406	5.10598e-13	1.37651e-12	AC068282.3	lincRNA	2	128146706	128158156	+
ENSG00000261786	-2.1631	2.3651	5.25947e-28	2.78477e-27	RP4-555D20.2	lincRNA	3	44158791	44163857	+
ENSG00000111727	-2.15312	2.31819	1.48869e-19	5.57321e-19	HCFC2	protein_coding	12	104458235	104498639	+
ENSG00000217275	-2.14945	0.285618	1.15263e-08	2.42634e-08	RP1-34B20.4	pseudogene	6	26202384	26202882	+
ENSG00000144677	-2.14721	6.64149	7.11723e-133	3.14237e-131	CTDSPL	protein_coding	3	37903451	38025960	+
ENSG00000139998	-2.14693	5.48255	6.00659e-90	1.43477e-88	RAB15	protein_coding	14	65412532	65439494	-
ENSG00000169855	-2.14604	4.99941	2.06681e-74	3.70753e-73	ROBO1	protein_coding	3	78646390	79816965	-
ENSG00000214106	-2.14573	1.94544	6.62765e-23	2.88251e-22	PAXIP1-AS2	protein_coding	7	154720208	154741618	+
ENSG00000273381	-2.14372	0.356265	2.79864e-10	6.46497e-10	RP11-305L7.7	lincRNA	9	93968457	93972581	-
ENSG00000104998	-2.14296	1.56411	1.54898e-18	5.52684e-18	IL27RA	protein_coding	19	14142560	14163743	+
ENSG00000088367	-2.1387	8.8302	2.89405e-117	1.00535e-115	EPB41L1	protein_coding	20	34679426	34820721	+
ENSG00000070759	-2.13502	3.20878	8.44466e-44	7.35723e-43	TESK2	protein_coding	1	45809555	45956872	-
ENSG00000228109	-2.13214	-0.32919	1.98759e-06	3.62915e-06	MFI2-AS1	antisense	3	196726331	196731615	+
ENSG00000164105	-2.13053	2.54074	1.32143e-30	7.65076e-30	SAP30	protein_coding	4	174291120	174298683	+
ENSG00000260461	-2.12853	1.54851	2.66538e-18	9.38058e-18	RP11-541N10.3	sense_overlapping	10	105637132	105639519	-
ENSG00000162078	-2.12707	2.98726	1.14082e-33	7.32728e-33	ZG16B	protein_coding	16	2880170	2888967	+
ENSG00000266714	-2.12664	0.801246	1.24154e-11	3.10772e-11	MYO15B	protein_coding	17	73584139	73622929	+
ENSG00000239779	-2.125	2.99361	4.01031e-36	2.78625e-35	WBP1	protein_coding	2	74685456	74688018	+
ENSG00000137868	-2.12275	4.82254	3.59536e-37	2.58319e-36	STRA6	protein_coding	15	74471807	74504608	-
ENSG00000233654	-2.12098	0.695878	4.29426e-12	1.09943e-11	AC093388.3	antisense	2	191399581	191432828	+
ENSG00000135519	-2.11935	2.44994	5.10141e-20	1.95145e-19	KCNH3	protein_coding	12	49932940	49952091	+
ENSG00000260966	-2.11565	0.638975	9.852e-12	2.47739e-11	RP11-690D19.3	sense_overlapping	11	102921416	102926528	-
ENSG00000008323	-2.11443	3.77334	3.92842e-55	4.6352e-54	PLEKHG6	protein_coding	12	6419602	6437672	+
ENSG00000184985	-2.11366	4.86302	1.66965e-59	2.19948e-58	SORCS2	protein_coding	4	7194265	7744554	+
ENSG00000144893	-2.11072	0.459226	5.15193e-09	1.10854e-08	MED12L	protein_coding	3	150803484	151154860	+
ENSG00000205593	-2.1107	3.34427	9.95009e-36	6.82641e-35	DENND6B	protein_coding	22	50747459	50765489	-
ENSG00000182109	-2.10793	1.21193	9.91829e-12	2.49314e-11	RP11-69E11.4	antisense	1	39987952	40011859	-
ENSG00000229619	-2.10768	1.47317	6.44158e-17	2.13891e-16	MBNL1-AS1	antisense	3	151980405	151987344	-
ENSG00000189362	-2.10447	3.90367	4.5554e-49	4.54776e-48	TMEM194B	protein_coding	2	191369068	191399448	-
ENSG00000228288	-2.09953	1.46852	5.66446e-19	2.05594e-18	PCAT6	antisense	1	202780082	202781284	+
ENSG00000271975	-2.09879	0.730311	4.804e-12	1.22604e-11	RP11-383J24.6	lincRNA	8	125318430	125320617	-
ENSG00000210107	-2.09639	1.00639	1.0413e-13	2.91159e-13	MT-TQ	Mt_tRNA	MT	4329	4400	-
ENSG00000183401	-2.093	1.26728	3.07494e-16	9.88416e-16	CCDC159	protein_coding	19	11455360	11465620	+
ENSG00000111885	-2.09264	2.51105	1.79803e-18	6.39211e-18	MAN1A1	protein_coding	6	119498374	119670926	-
ENSG00000136783	-2.08932	4.98556	2.05786e-66	3.14353e-65	NIPSNAP3A	protein_coding	9	107509969	107522403	+
ENSG00000267374	-2.08772	0.721678	4.04841e-12	1.03785e-11	LINC00669	lincRNA	18	36786888	37380282	-
ENSG00000100583	-2.08386	1.42376	1.07569e-16	3.53237e-16	SAMD15	protein_coding	14	77843032	77857840	+
ENSG00000074219	-2.08373	4.19621	6.61043e-47	6.22691e-46	TEAD2	protein_coding	19	49843852	49865714	-
ENSG00000185332	-2.08348	-0.0733925	2.03887e-07	3.97748e-07	TMEM105	protein_coding	17	79285074	79304474	-
ENSG00000170345	-2.08255	2.6335	6.43233e-23	2.79934e-22	FOS	protein_coding	14	75745477	75748933	+
ENSG00000204428	-2.08249	0.719501	2.99638e-10	6.91359e-10	LY6G5C	protein_coding	6	31644461	31651817	-
ENSG00000135925	-2.08216	7.2107	1.05649e-118	3.76565e-117	WNT10A	protein_coding	2	219745085	219764303	+
ENSG00000137648	-2.08182	7.29592	5.24385e-97	1.40181e-95	TMPRSS4	protein_coding	11	117947753	117992605	+
ENSG00000105379	-2.0788	3.34351	4.38154e-40	3.43079e-39	ETFB	protein_coding	19	51848423	51869672	-
ENSG00000136156	-2.07671	8.16014	1.71211e-68	2.73438e-67	ITM2B	protein_coding	13	48807294	48837063	+
ENSG00000078114	-2.07459	6.03305	3.36249e-54	3.86743e-53	NEBL	protein_coding	10	21068902	21463116	-
ENSG00000104325	-2.07257	5.54846	2.29345e-97	6.21593e-96	DECR1	protein_coding	8	91013633	91064320	+
ENSG00000105519	-2.07054	1.72036	1.90071e-18	6.7449e-18	CAPS	protein_coding	19	5911718	5915888	+
ENSG00000104432	-2.07006	0.982914	3.07282e-13	8.37469e-13	IL7	protein_coding	8	79587978	79717758	-
ENSG00000172403	-2.06966	1.02662	7.75916e-14	2.18653e-13	SYNPO2	protein_coding	4	119809996	119982402	+
ENSG00000182796	-2.06861	3.77827	5.17188e-44	4.53475e-43	TMEM198B	pseudogene	12	56223529	56230030	+
ENSG00000196366	-2.06758	1.75129	1.56575e-14	4.57621e-14	C9orf163	protein_coding	9	139377947	139380518	+
ENSG00000140534	-2.06662	3.74228	1.53727e-33	9.84585e-33	TICRR	protein_coding	15	90118713	90174287	+
ENSG00000087301	-2.06529	3.12435	6.78731e-39	5.11552e-38	TXNDC16	protein_coding	14	52897308	53019240	-
ENSG00000263412	-2.06465	1.2479	1.81806e-13	5.01893e-13	RP5-890E16.2	processed_transcript	17	46122503	46125435	-
ENSG00000138380	-2.06316	3.20543	7.74651e-39	5.82883e-38	CARF	protein_coding	2	203776937	203851786	+
ENSG00000270012	-2.06306	0.156151	1.86244e-08	3.87404e-08	LL0XNC01-7P3.1	lincRNA	X	49129517	49132231	+
ENSG00000110013	-2.06289	5.4687	1.97068e-85	4.40729e-84	SIAE	protein_coding	11	124503009	124565603	-
ENSG00000272345	-2.06256	-0.274498	1.50593e-06	2.77299e-06	RP1-30M3.5	antisense	6	24701135	24702021	-
ENSG00000164104	-2.0622	6.04138	9.56659e-53	1.0551e-51	HMGB2	protein_coding	4	174252846	174256276	-
ENSG00000178460	-2.06169	0.541368	1.2722e-10	2.99803e-10	MCMDC2	protein_coding	8	67782984	67834283	+
ENSG00000150347	-2.06162	5.42408	1.63962e-90	3.95096e-89	ARID5B	protein_coding	10	63661059	63856703	+
ENSG00000174130	-2.06157	0.976242	1.34089e-12	3.52735e-12	TLR6	protein_coding	4	38825336	38858438	-
ENSG00000179085	-2.06114	3.61463	8.36196e-50	8.49667e-49	DPM3	protein_coding	1	155112367	155113071	-
ENSG00000143387	-2.06046	1.76033	3.4098e-20	1.3128e-19	CTSK	protein_coding	1	150768684	150780799	-
ENSG00000168071	-2.0604	2.5434	2.49998e-20	9.69877e-20	CCDC88B	protein_coding	11	64107695	64125006	+
ENSG00000158882	-2.05977	3.01421	4.69611e-39	3.55901e-38	TOMM40L	protein_coding	1	161195793	161200408	+
ENSG00000085871	-2.05967	4.29153	3.92915e-39	2.98934e-38	MGST2	protein_coding	4	140586922	140661899	+
ENSG00000141068	-2.05873	2.31459	3.34774e-22	1.41421e-21	KSR1	protein_coding	17	25783670	25953461	+
ENSG00000100479	-2.05855	2.39201	2.7553e-21	1.11507e-20	POLE2	protein_coding	14	50110273	50155140	-
ENSG00000184381	-2.05734	3.30161	7.46377e-41	5.96361e-40	PLA2G6	protein_coding	22	38507502	38601697	-
ENSG00000196123	-2.05673	3.998	1.4206e-46	1.32722e-45	KIAA0895L	protein_coding	16	67209505	67217943	-
ENSG00000014914	-2.05475	3.96568	1.30302e-52	1.4279e-51	MTMR11	protein_coding	1	149900543	149908791	-
ENSG00000162929	-2.05336	4.51391	2.91552e-58	3.70518e-57	KIAA1841	protein_coding	2	61293006	61391960	+
ENSG00000069493	-2.05302	0.477417	3.9735e-10	9.08845e-10	CLEC2D	protein_coding	12	9817565	9848413	+
ENSG00000226200	-2.05239	0.969122	6.59163e-13	1.76521e-12	RP11-50E11.3	antisense	10	52384711	52401211	+
ENSG00000147437	-2.05227	-0.186356	8.57169e-07	1.60252e-06	GNRH1	protein_coding	8	25276776	25282170	-
ENSG00000131584	-2.05216	5.45036	4.19316e-78	8.24594e-77	ACAP3	protein_coding	1	1227756	1244989	-
ENSG00000106351	-2.0514	4.77513	1.29009e-57	1.61847e-56	AGFG2	protein_coding	7	100136834	100165842	+
ENSG00000246339	-2.05117	0.143791	1.7155e-07	3.36101e-07	EXTL3-AS1	antisense	8	28553718	28558981	-
ENSG00000122970	-2.04919	4.09614	2.62863e-44	2.31967e-43	IFT81	protein_coding	12	110562140	110656602	+
ENSG00000131650	-2.04824	1.54539	1.70181e-17	5.7971e-17	KREMEN2	protein_coding	16	3013945	3018384	+
ENSG00000171631	-2.04792	3.52841	3.0301e-43	2.60508e-42	P2RY6	protein_coding	11	72975550	73009662	+
ENSG00000113946	-2.04727	3.13109	1.53879e-37	1.11969e-36	CLDN16	protein_coding	3	190040330	190129932	+
ENSG00000106268	-2.04689	4.24789	2.06934e-49	2.08719e-48	NUDT1	protein_coding	7	2281857	2290781	+
ENSG00000267436	-2.04659	-0.186925	2.59244e-06	4.691e-06	AC005786.7	antisense	19	3544197	3557567	+
ENSG00000151575	-2.04632	3.01241	1.95483e-33	1.24503e-32	TEX9	protein_coding	15	56536207	56738195	+
ENSG00000176894	-2.04435	0.142391	4.10696e-08	8.38108e-08	PXMP2	protein_coding	12	133264192	133297276	+
ENSG00000163354	-2.04406	2.03252	1.74835e-21	7.13043e-21	DCST2	protein_coding	1	154990996	155006257	-
ENSG00000224152	-2.04367	0.87693	1.61396e-12	4.2262e-12	AC009506.1	antisense	2	160471807	160473593	+
ENSG00000114107	-2.0436	4.48853	2.19054e-58	2.79161e-57	CEP70	protein_coding	3	138213186	138313380	-
ENSG00000122507	-2.04302	3.82551	1.25595e-51	1.33154e-50	BBS9	protein_coding	7	33168856	33645680	+
ENSG00000204427	-2.04292	0.0621701	8.52715e-07	1.59463e-06	ABHD16A	protein_coding	6	31654726	31671221	-
ENSG00000175155	-2.04202	3.56515	3.70078e-36	2.57381e-35	YPEL2	protein_coding	17	57409050	57479090	+
ENSG00000257815	-2.04176	0.141582	1.13639e-07	2.25091e-07	RP11-611E13.2	antisense	12	70297813	70637140	-
ENSG00000063180	-2.04071	3.98019	1.90907e-41	1.55255e-40	CA11	protein_coding	19	49141199	49149569	-
ENSG00000140025	-2.03996	3.50684	3.19163e-39	2.43636e-38	EFCAB11	protein_coding	14	90261013	90421121	-
ENSG00000139192	-2.03995	4.28724	4.7676e-55	5.61084e-54	TAPBPL	protein_coding	12	6560856	6575683	+
ENSG00000113916	-2.03818	4.45152	5.70273e-60	7.60013e-59	BCL6	protein_coding	3	187439165	187463515	-
ENSG00000255100	-2.03768	-0.105156	2.7091e-07	5.24833e-07	RP11-21L23.3	antisense	11	76493625	76494106	-
ENSG00000128596	-2.03677	1.83624	6.69158e-19	2.42231e-18	CCDC136	protein_coding	7	128430811	128462186	+
ENSG00000150773	-2.03665	1.7193	4.6114e-18	1.60519e-17	PIH1D2	protein_coding	11	111934734	111944998	-
ENSG00000261437	-2.03566	1.41671	6.61821e-16	2.0949e-15	RP11-22C11.2	antisense	8	95649513	95651695	-
ENSG00000139835	-2.03532	3.59241	1.64703e-39	1.27145e-38	GRTP1	protein_coding	13	113978505	114018446	-
ENSG00000271936	-2.03207	0.628565	7.71919e-11	1.84546e-10	RP11-443B20.1	antisense	2	25048479	25049586	+
ENSG00000198331	-2.03025	3.10535	2.27701e-37	1.64809e-36	HYLS1	protein_coding	11	125753509	125770543	+
ENSG00000140398	-2.02969	3.00431	9.92628e-26	4.82461e-25	NEIL1	protein_coding	15	75639296	75647592	+
ENSG00000248079	-2.02787	1.95742	5.05433e-21	2.02099e-20	DPH6-AS1	lincRNA	15	35838396	36151202	+
ENSG00000005243	-2.02556	3.84232	2.85216e-39	2.18087e-38	COPZ2	protein_coding	17	46103533	46115392	-
ENSG00000187193	-2.02514	1.64749	4.65616e-08	9.46514e-08	MT1X	protein_coding	16	56716336	56718108	+
ENSG00000173852	-2.02482	6.30482	3.35643e-114	1.12597e-112	DPY19L1	protein_coding	7	34968488	35077883	-
ENSG00000198727	-2.02414	12.0523	9.37209e-28	4.928e-27	MT-CYB	protein_coding	MT	14747	15887	+
ENSG00000137171	-2.02288	4.43531	2.18591e-59	2.86301e-58	KLC4	protein_coding	6	43008515	43042837	+
ENSG00000140876	-2.02205	2.12578	1.14495e-21	4.71022e-21	NUDT7	protein_coding	16	77756411	77776157	+
ENSG00000124370	-2.02122	2.34961	4.63834e-22	1.94381e-21	MCEE	protein_coding	2	71336814	71357369	-
ENSG00000148671	-2.02096	8.10029	2.62242e-102	7.58838e-101	ADIRF	protein_coding	10	88727949	88743691	+
ENSG00000197914	-2.02017	0.674373	1.55625e-09	3.44221e-09	HIST1H4K	protein_coding	6	27798952	27799305	-
ENSG00000213186	-2.01992	4.1726	5.93002e-50	6.04801e-49	TRIM59	protein_coding	3	160150233	160203561	-
ENSG00000143653	-2.018	5.57772	1.11073e-70	1.85624e-69	SCCPDH	protein_coding	1	246887349	246931439	+
ENSG00000158486	-2.01594	1.33975	1.60712e-15	4.98001e-15	DNAH3	protein_coding	16	20944433	21170762	-
ENSG00000185420	-2.01566	3.28532	7.85465e-38	5.77062e-37	SMYD3	protein_coding	1	245912642	246670614	-
ENSG00000204528	-2.01352	1.91215	4.76143e-12	1.21562e-11	PSORS1C3	sense_intronic	6	31141512	31145676	-
ENSG00000185361	-2.01347	4.53894	1.05782e-59	1.39887e-58	TNFAIP8L1	protein_coding	19	4639530	4655580	+
ENSG00000184809	-2.01191	0.938869	9.19693e-13	2.44092e-12	C21orf88	protein_coding	21	40969074	40984748	-
ENSG00000137103	-2.01046	2.2085	7.74411e-26	3.7747e-25	TMEM8B	protein_coding	9	35814448	35854844	+
ENSG00000212694	-2.00991	2.77307	1.69336e-27	8.82597e-27	AC084018.1	lincRNA	12	122233173	122241812	-
ENSG00000257556	-2.0096	3.46296	1.85861e-33	1.18485e-32	RP11-44N21.1	lincRNA	14	105559946	105565341	+
ENSG00000170734	-2.00828	3.3273	9.15647e-33	5.71215e-32	POLH	protein_coding	6	43543887	43586701	+
ENSG00000166106	-2.00813	-0.0418653	2.93664e-07	5.67388e-07	ADAMTS15	protein_coding	11	130318869	130346532	+
ENSG00000259426	-2.00785	0.0335975	5.70946e-07	1.0825e-06	RP11-253M7.1	antisense	15	69689243	69707368	-
ENSG00000094916	-2.00698	7.10952	1.89922e-89	4.48182e-88	CBX5	protein_coding	12	54624724	54673886	-
ENSG00000142731	-2.0031	3.7236	7.60796e-39	5.72773e-38	PLK4	protein_coding	4	128802016	128820350	+
ENSG00000269837	-1.99994	1.47844	1.51029e-17	5.16137e-17	RP11-15H20.5	pseudogene	19	23437855	23440741	-
ENSG00000104835	-1.99943	-0.221914	1.58096e-06	2.90725e-06	SARS2	protein_coding	19	39405906	39440495	-
ENSG00000128609	-1.99907	6.03664	5.74579e-106	1.73604e-104	NDUFA5	protein_coding	7	123177051	123198309	-
ENSG00000168216	-1.99661	5.23307	2.50543e-86	5.69632e-85	LMBRD1	protein_coding	6	70385694	70507003	-
ENSG00000235257	-1.99428	1.6604	1.97187e-17	6.70201e-17	AC093415.2	processed_transcript	3	37786923	37903271	-
ENSG00000161800	-1.99375	6.09928	3.81029e-82	8.01098e-81	RACGAP1	protein_coding	12	50370706	50426919	-
ENSG00000225265	-1.99363	0.74868	1.28369e-11	3.2097e-11	RP11-378J18.3	antisense	1	222763167	222766374	+
ENSG00000128284	-1.99191	3.97084	1.36166e-48	1.34079e-47	APOL3	protein_coding	22	36536372	36562225	-
ENSG00000105559	-1.99185	3.68336	7.71407e-41	6.16e-40	PLEKHA4	protein_coding	19	49340354	49371889	-
ENSG00000262049	-1.99165	0.79318	3.14233e-11	7.68294e-11	RP13-1032I1.7	antisense	17	79668354	79670330	-
ENSG00000110011	-1.98856	3.70701	1.51299e-44	1.34295e-43	DNAJC4	protein_coding	11	63997750	64001758	+
ENSG00000104870	-1.98829	2.33681	1.71041e-22	7.30889e-22	FCGRT	protein_coding	19	50010073	50029590	+
ENSG00000187764	-1.98718	1.92603	1.86019e-21	7.5775e-21	SEMA4D	protein_coding	9	91975702	92113045	-
ENSG00000227199	-1.98641	0.920971	5.02526e-10	1.1414e-09	ST7-AS1	antisense	7	116592500	116594388	-
ENSG00000012963	-1.98478	4.7554	2.84235e-50	2.92726e-49	UBR7	protein_coding	14	93673401	93695561	+
ENSG00000148660	-1.98444	6.68048	1.69602e-119	6.12491e-118	CAMK2G	protein_coding	10	75572259	75634343	-
ENSG00000250305	-1.98293	2.42195	5.68262e-23	2.47859e-22	KIAA1456	protein_coding	8	12803151	12889012	+
ENSG00000144619	-1.98143	2.33363	2.89167e-19	1.06737e-18	CNTN4	protein_coding	3	2140497	3099645	+
ENSG00000231113	-1.98007	0.827238	4.58924e-10	1.04549e-09	RP3-475N16.1	antisense	6	42908102	42916098	+
ENSG00000170190	-1.97661	5.13295	3.4568e-67	5.38263e-66	SLC16A5	protein_coding	17	73083822	73102257	+
ENSG00000135338	-1.9744	3.10559	3.74167e-32	2.28015e-31	LCA5	protein_coding	6	80194708	80247175	-
ENSG00000188825	-1.97388	1.24484	1.47694e-13	4.09042e-13	LINC00910	lincRNA	17	41447213	41466567	-
ENSG00000260628	-1.97308	2.29612	1.72502e-25	8.32523e-25	RP11-1166P10.1	pseudogene	16	31987124	32015049	+
ENSG00000230330	-1.97221	1.37283	6.20081e-14	1.75679e-13	HMGN2P3	pseudogene	16	26043860	26044132	-
ENSG00000149499	-1.9719	5.82587	4.86085e-63	6.94472e-62	EML3	protein_coding	11	62369690	62380237	-
ENSG00000062822	-1.97133	4.64012	1.49454e-54	1.73354e-53	POLD1	protein_coding	19	50887461	50921273	+
ENSG00000042832	-1.97122	1.27378	1.05871e-14	3.12702e-14	TG	protein_coding	8	133879203	134147147	+
ENSG00000041515	-1.9698	0.730545	7.7346e-11	1.84882e-10	MYO16	protein_coding	13	109248500	109860355	+
ENSG00000114770	-1.96969	6.84118	4.76027e-95	1.23397e-93	ABCC5	protein_coding	3	183637722	183735803	-
ENSG00000048342	-1.96753	1.8698	3.22529e-20	1.24316e-19	CC2D2A	protein_coding	4	15471489	15603180	+
ENSG00000000003	-1.96728	4.89911	7.90306e-74	1.39934e-72	TSPAN6	protein_coding	X	99883667	99894988	-
ENSG00000061656	-1.96621	1.10065	2.90279e-13	7.92391e-13	SPAG4	protein_coding	20	34203814	34208971	+
ENSG00000187123	-1.96569	3.97867	2.12634e-45	1.92609e-44	LYPD6	protein_coding	2	150186499	150330662	+
ENSG00000172785	-1.96513	4.21077	4.15221e-53	4.63929e-52	CBWD1	protein_coding	9	121041	188979	-
ENSG00000184584	-1.96443	4.68986	5.5402e-64	8.08409e-63	TMEM173	protein_coding	5	138855119	138862520	-
ENSG00000013810	-1.96189	4.76222	3.79837e-61	5.20404e-60	TACC3	protein_coding	4	1723227	1746898	+
ENSG00000180855	-1.96006	1.58215	9.30281e-16	2.92573e-15	ZNF443	protein_coding	19	12540521	12551926	-
ENSG00000160179	-1.95919	1.92592	3.96404e-21	1.59388e-20	ABCG1	protein_coding	21	43619799	43717354	+
ENSG00000206530	-1.95773	3.46328	6.44937e-39	4.87425e-38	WDR52	protein_coding	3	113005777	113160457	-
ENSG00000102003	-1.95543	0.899868	4.66294e-11	1.12779e-10	SYP	protein_coding	X	49044269	49056718	-
ENSG00000245281	-1.95232	-0.256268	4.39977e-06	7.84519e-06	CTD-2547L16.1	antisense	8	17942377	17953903	+
ENSG00000269337	-1.95222	0.620147	1.95072e-10	4.55078e-10	AL591479.1	protein_coding	9	70646589	70648956	+
ENSG00000228065	-1.95169	0.975533	1.37796e-12	3.62207e-12	RP11-222A11.1	lincRNA	10	67330096	67526299	+
ENSG00000157240	-1.95113	4.04505	6.06073e-48	5.87487e-47	FZD1	protein_coding	7	90893783	90898123	+
ENSG00000125841	-1.94923	1.95876	1.02909e-20	4.06265e-20	NRSN2	protein_coding	20	327426	340304	+
ENSG00000172594	-1.94865	2.4944	6.66051e-25	3.14353e-24	SMPDL3A	protein_coding	6	123110315	123130865	+
ENSG00000064205	-1.94853	-0.0875023	2.22625e-06	4.04658e-06	WISP2	protein_coding	20	43343485	43357150	+
ENSG00000167535	-1.94848	4.98859	6.12204e-73	1.07014e-71	CACNB3	protein_coding	12	49207577	49222724	+
ENSG00000233223	-1.9478	2.03599	2.32263e-17	7.86684e-17	AC113189.5	antisense	17	7485282	7487390	-
ENSG00000263874	-1.94736	0.210775	5.49714e-08	1.11169e-07	LINC00672	lincRNA	17	37081421	37084310	+
ENSG00000213390	-1.9473	3.67709	3.06251e-36	2.13424e-35	ARHGAP19	protein_coding	10	98978996	99052413	-
ENSG00000255857	-1.94494	0.618225	3.19765e-09	6.95806e-09	PXN-AS1	antisense	12	120639094	120650941	+
ENSG00000005189	-1.9445	2.56288	8.00463e-22	3.31898e-21	AC004381.6	protein_coding	16	20817751	20860987	+
ENSG00000145819	-1.94215	4.95342	3.79493e-49	3.79965e-48	ARHGAP26	protein_coding	5	142149949	142608576	+
ENSG00000082512	-1.94162	0.756425	1.08027e-10	2.56029e-10	TRAF5	protein_coding	1	211499957	211548288	+
ENSG00000139832	-1.94138	2.66892	2.48995e-30	1.43013e-29	RAB20	protein_coding	13	111175417	111214080	-
ENSG00000185614	-1.93699	2.06174	3.08547e-18	1.0834e-17	FAM212A	protein_coding	3	49840687	49842463	+
ENSG00000153558	-1.93509	2.74515	2.56782e-29	1.42118e-28	FBXL2	protein_coding	3	33318517	33445154	+
ENSG00000149932	-1.93453	5.04361	1.17159e-62	1.66516e-61	TMEM219	protein_coding	16	29952206	29984373	+
ENSG00000248712	-1.93415	-0.0133239	5.36161e-07	1.0188e-06	CCDC153	protein_coding	11	119060347	119067479	-
ENSG00000213062	-1.9336	0.445025	8.31253e-09	1.76393e-08	AL021068.1	pseudogene	1	169455380	169456846	+
ENSG00000271895	-1.93323	0.0606593	3.4839e-07	6.70569e-07	RP4-635E18.8	antisense	1	11089716	11090585	+
ENSG00000198520	-1.93311	0.750609	6.1849e-09	1.32229e-08	C1orf228	protein_coding	1	45140364	45191263	+
ENSG00000198712	-1.93223	12.4458	1.10547e-23	4.98535e-23	MT-CO2	protein_coding	MT	7586	8269	+
ENSG00000174939	-1.92964	1.75399	1.47719e-18	5.27755e-18	ASPHD1	protein_coding	16	29911696	29931185	+
ENSG00000116574	-1.92878	1.10471	4.03516e-11	9.79763e-11	RHOU	protein_coding	1	228870824	228882416	+
ENSG00000065320	-1.92805	0.917313	1.19001e-11	2.98036e-11	NTN1	protein_coding	17	8924859	9147317	+
ENSG00000262050	-1.92596	-0.273997	5.5101e-06	9.75258e-06	RP11-74E22.3	antisense	17	2615603	2616127	+
ENSG00000245213	-1.92543	2.01639	8.23316e-22	3.41166e-21	RP11-10K16.1	antisense	4	174053079	174090803	-
ENSG00000259577	-1.92493	0.128837	4.43532e-07	8.47971e-07	RP11-430B1.2	lincRNA	15	52472290	52498071	+
ENSG00000067836	-1.92325	5.50062	3.69499e-81	7.62794e-80	ROGDI	protein_coding	16	4846969	4852951	-
ENSG00000128805	-1.92305	3.53798	3.25351e-42	2.70211e-41	ARHGAP22	protein_coding	10	49654077	49864310	-
ENSG00000272764	-1.92248	-0.275417	6.95217e-06	1.22181e-05	RP11-318E3.9	lincRNA	10	5855948	5856404	+
ENSG00000135960	-1.92112	4.04619	3.79242e-27	1.94699e-26	EDAR	protein_coding	2	109510927	109605828	-
ENSG00000185101	-1.92053	5.24646	1.24211e-75	2.31617e-74	ANO9	protein_coding	11	417933	442011	-
ENSG00000054965	-1.91876	5.38849	5.23258e-86	1.18377e-84	FAM168A	protein_coding	11	73111532	73309234	-
ENSG00000138468	-1.91595	4.08921	2.76556e-50	2.85032e-49	SENP7	protein_coding	3	101043049	101232085	-
ENSG00000089847	-1.91501	0.118415	1.08667e-06	2.02027e-06	ANKRD24	protein_coding	19	4183351	4224811	+
ENSG00000007944	-1.91416	4.43912	1.37204e-50	1.42266e-49	MYLIP	protein_coding	6	16129356	16148479	+
ENSG00000136636	-1.91283	6.91947	4.65634e-109	1.46173e-107	KCTD3	protein_coding	1	215740735	215795149	+
ENSG00000171159	-1.91231	6.65599	1.84256e-83	3.94665e-82	C9orf16	protein_coding	9	130922539	130926207	+
ENSG00000081026	-1.91124	3.77359	1.30815e-42	1.10455e-41	MAGI3	protein_coding	1	113933371	114228545	+
ENSG00000136059	-1.91069	4.09683	3.99425e-35	2.68909e-34	VILL	protein_coding	3	38029550	38048679	+
ENSG00000162755	-1.90983	2.07536	1.18107e-20	4.64653e-20	KLHDC9	protein_coding	1	161068151	161070136	+
ENSG00000167613	-1.90831	0.0584505	1.89978e-05	3.22969e-05	LAIR1	protein_coding	19	54865362	54882165	-
ENSG00000214826	-1.90791	2.79212	4.87014e-24	2.22044e-23	DDX12P	pseudogene	12	9570309	9600825	-
ENSG00000092036	-1.90533	3.30616	2.27553e-33	1.44659e-32	HAUS4	protein_coding	14	23415437	23426370	-
ENSG00000135148	-1.90353	6.34866	3.13032e-66	4.75524e-65	TRAFD1	protein_coding	12	112563305	112591407	+
ENSG00000135272	-1.89798	3.83448	6.20556e-41	4.97863e-40	MDFIC	protein_coding	7	114562209	114659256	+
ENSG00000153896	-1.89787	1.34081	1.12955e-14	3.32907e-14	ZNF599	protein_coding	19	35248981	35264134	-
ENSG00000099251	-1.89722	1.11701	6.07809e-10	1.37346e-09	HSD17B7P2	pseudogene	10	38645305	38667433	+
ENSG00000165359	-1.89677	3.60668	8.28518e-39	6.22048e-38	DDX26B	protein_coding	X	134654584	134716435	+
ENSG00000184154	-1.89593	2.49326	2.68864e-22	1.13859e-21	LRTOMT	protein_coding	11	71791382	71821828	+
ENSG00000162063	-1.89494	4.93812	1.07315e-57	1.35001e-56	CCNF	protein_coding	16	2479395	2508855	+
ENSG00000122971	-1.89472	2.6435	7.38196e-22	3.06451e-21	ACADS	protein_coding	12	121163538	121177811	+
ENSG00000111247	-1.89415	3.78248	1.25909e-35	8.62089e-35	RAD51AP1	protein_coding	12	4647950	4669214	+
ENSG00000260065	-1.89404	0.965789	7.33185e-09	1.55946e-08	CTA-445C9.15	lincRNA	22	26917949	26921002	-
ENSG00000272449	-1.89287	1.00722	2.26745e-12	5.89115e-12	RP3-395M20.12	lincRNA	1	2477904	2478899	+
ENSG00000143772	-1.89261	3.8595	1.03907e-41	8.51606e-41	ITPKB	protein_coding	1	226819391	226927024	-
ENSG00000231663	-1.89253	0.0318288	4.64007e-07	8.85879e-07	RP5-827C21.4	antisense	1	234508553	234509339	-
ENSG00000198088	-1.8923	2.39737	2.82456e-26	1.40632e-25	NUP62CL	protein_coding	X	106366657	106449670	-
ENSG00000121851	-1.89227	3.64622	8.40125e-34	5.41885e-33	POLR3GL	protein_coding	1	145456236	145470388	-
ENSG00000272906	-1.89179	0.0321843	5.29085e-07	1.00592e-06	RP11-533E19.7	lincRNA	1	179850742	179851730	-
ENSG00000106804	-1.89177	4.83045	9.26276e-35	6.13646e-34	C5	protein_coding	9	123714616	123812554	-
ENSG00000172465	-1.89142	4.22301	2.64322e-53	2.99001e-52	TCEAL1	protein_coding	X	102883632	102885881	+
ENSG00000177640	-1.89137	1.07575	2.88117e-08	5.93359e-08	CASC2	antisense	10	119805790	119969663	+
ENSG00000033627	-1.89131	4.86417	1.25822e-61	1.74481e-60	ATP6V0A1	protein_coding	17	40610862	40674629	+
ENSG00000271380	-1.89125	0.298132	2.27576e-08	4.7059e-08	RP11-307C12.12	antisense	1	154934301	154935099	+
ENSG00000270441	-1.89089	0.170828	1.38464e-07	2.72803e-07	RP11-694I15.7	pseudogene	3	49177519	49198284	-
ENSG00000149503	-1.89039	5.86677	5.56684e-79	1.11394e-77	INCENP	protein_coding	11	61891445	61920635	+
ENSG00000158352	-1.88872	2.56686	5.56477e-25	2.63365e-24	SHROOM4	protein_coding	X	50334647	50557302	-
ENSG00000212670	-1.88834	0.234923	4.8144e-08	9.77811e-08	AL161915.1	protein_coding	1	54569968	54571750	+
ENSG00000267128	-1.8871	0.102042	4.54519e-07	8.68128e-07	RNF157-AS1	antisense	17	74136637	74150731	+
ENSG00000154274	-1.88627	3.50048	2.46452e-31	1.46152e-30	C4orf19	protein_coding	4	37455563	37625117	+
ENSG00000075223	-1.8862	5.72631	4.4102e-57	5.45772e-56	SEMA3C	protein_coding	7	80371854	80551675	-
ENSG00000146670	-1.88556	5.23524	2.50822e-39	1.92218e-38	CDCA5	protein_coding	11	64833772	64851636	-
ENSG00000073910	-1.88473	0.960563	6.32633e-10	1.42744e-09	FRY	protein_coding	13	32605437	32870794	+
ENSG00000269386	-1.88255	1.26225	9.95238e-09	2.10083e-08	RAB11B-AS1	antisense	19	8439257	8455569	-
ENSG00000261526	-1.88178	1.24211	2.6331e-11	6.47256e-11	CTB-31O20.2	lincRNA	19	1874881	1876168	-
ENSG00000142065	-1.88109	1.23759	7.70705e-14	2.17274e-13	ZFP14	protein_coding	19	36827162	36870101	-
ENSG00000247092	-1.87982	1.59661	6.29507e-15	1.87919e-14	SNHG10	antisense	14	95998634	96001209	-
ENSG00000261188	-1.87859	2.44772	3.15681e-18	1.10788e-17	CTA-445C9.14	antisense	22	26908503	26910534	+
ENSG00000264070	-1.87734	-0.0561514	1.94139e-06	3.54812e-06	DND1P1	pseudogene	17	43663237	43664295	+
ENSG00000124920	-1.87705	4.27246	1.37512e-46	1.2856e-45	MYRF	protein_coding	11	61520114	61555990	+
ENSG00000162627	-1.87636	4.53955	2.10246e-45	1.90572e-44	SNX7	protein_coding	1	99127236	99226056	+
ENSG00000130584	-1.87253	0.882897	3.76084e-09	8.14215e-09	ZBTB46	protein_coding	20	62375019	62462597	-
ENSG00000143799	-1.8717	7.10285	2.78052e-41	2.24923e-40	PARP1	protein_coding	1	226548392	226595780	-
ENSG00000146918	-1.87112	5.70168	2.60047e-64	3.83128e-63	NCAPG2	protein_coding	7	158424003	158497520	-
ENSG00000170004	-1.86881	8.29017	1.38416e-95	3.6293e-94	CHD3	protein_coding	17	7788124	7816078	+
ENSG00000163683	-1.86849	5.42591	3.93666e-72	6.76898e-71	SMIM14	protein_coding	4	39547950	39640710	-
ENSG00000084764	-1.8683	2.40549	1.02893e-24	4.8246e-24	MAPRE3	protein_coding	2	27193480	27250064	+
ENSG00000101057	-1.86735	5.4053	8.66841e-50	8.80153e-49	MYBL2	protein_coding	20	42295754	42345136	+
ENSG00000206417	-1.86691	1.45657	7.76321e-13	2.07125e-12	H1FX-AS1	antisense	3	129034235	129045068	+
ENSG00000196409	-1.86595	3.2283	1.12672e-23	5.07619e-23	ZNF658	protein_coding	9	40760700	40836415	-
ENSG00000152642	-1.86582	4.93256	1.90464e-70	3.17524e-69	GPD1L	protein_coding	3	32147181	32210205	+
ENSG00000197457	-1.86546	4.91681	4.9139e-68	7.77532e-67	STMN3	protein_coding	20	62271061	62284780	-
ENSG00000196337	-1.86441	1.48478	4.03419e-15	1.21836e-14	CGB7	protein_coding	19	49557531	49562117	-
ENSG00000206432	-1.85801	2.07374	2.93883e-19	1.0842e-18	TMEM200C	protein_coding	18	5882071	5895954	-
ENSG00000138030	-1.85601	2.10612	6.68051e-15	1.99034e-14	KHK	protein_coding	2	27309615	27323640	+
ENSG00000105996	-1.85483	3.72722	2.84817e-32	1.7489e-31	HOXA2	protein_coding	7	27139721	27142430	-
ENSG00000176641	-1.8539	6.15106	3.38832e-38	2.51224e-37	RNF152	protein_coding	18	59475296	59561480	-
ENSG00000164403	-1.85106	1.59848	1.15894e-13	3.22802e-13	SHROOM1	protein_coding	5	132157833	132166590	-
ENSG00000268798	-1.84877	0.0031227	2.84017e-06	5.12504e-06	AC027307.3	protein_coding	19	1440838	1441937	+
ENSG00000102934	-1.84863	2.33316	8.41325e-22	3.48418e-21	PLLP	protein_coding	16	57290004	57318599	-
ENSG00000250451	-1.8483	-0.153844	3.63459e-06	6.5139e-06	HOXC-AS1	antisense	12	54392806	54393794	-
ENSG00000169660	-1.84803	3.94595	9.00217e-28	4.73531e-27	HEXDC	protein_coding	17	80376194	80400521	+
ENSG00000106211	-1.84722	8.77526	4.60699e-72	7.90174e-71	HSPB1	protein_coding	7	75931861	75933612	+
ENSG00000258768	-1.84574	-0.329459	2.03047e-05	3.44503e-05	CTD-2292M16.8	lincRNA	14	20728639	20732467	-
ENSG00000128581	-1.8429	4.46666	1.59468e-25	7.70434e-25	RABL5	protein_coding	7	100956975	100965104	-
ENSG00000159450	-1.84176	3.01844	3.51575e-21	1.41905e-20	TCHH	protein_coding	1	152078793	152086556	-
ENSG00000139344	-1.83996	0.378851	3.42959e-08	7.02286e-08	AMDHD1	protein_coding	12	96337071	96362370	+
ENSG00000094755	-1.83872	5.28595	3.19971e-72	5.52263e-71	GABRP	protein_coding	5	170190354	170241051	+
ENSG00000165480	-1.83832	3.85953	1.48221e-21	6.07031e-21	SKA3	protein_coding	13	21727734	21750741	-
ENSG00000161958	-1.83813	2.87638	6.79642e-20	2.58756e-19	FGF11	protein_coding	17	7341592	7348256	+
ENSG00000166153	-1.83684	0.196891	1.20319e-07	2.37909e-07	DEPDC4	protein_coding	12	100597447	100660857	-
ENSG00000134198	-1.83613	2.55411	5.04792e-16	1.60826e-15	TSPAN2	protein_coding	1	115590632	115632121	-
ENSG00000182612	-1.83505	-0.0112579	6.64457e-06	1.16964e-05	TSPAN10	polymorphic_pseudogene	17	79604197	79615779	+
ENSG00000144061	-1.83353	2.1525	2.21776e-20	8.62342e-20	NPHP1	protein_coding	2	110879888	110962643	-
ENSG00000196950	-1.83268	3.31953	1.59983e-33	1.02369e-32	SLC39A10	protein_coding	2	196440701	196602426	+
ENSG00000104883	-1.82995	1.50724	1.15464e-14	3.40226e-14	PEX11G	protein_coding	19	7541761	7562335	-
ENSG00000185522	-1.82903	3.50775	1.76721e-31	1.05486e-30	C11orf35	protein_coding	11	554855	560779	-
ENSG00000254973	-1.82903	0.628054	4.82817e-09	1.04003e-08	RP11-429J17.7	lincRNA	8	144840323	144853992	-
ENSG00000186132	-1.82886	1.16818	5.15668e-12	1.31262e-11	C2orf76	protein_coding	2	120059801	120124404	-
ENSG00000242294	-1.82401	2.29441	2.59034e-10	5.99391e-10	STAG3L5P	pseudogene	7	99933702	99949523	+
ENSG00000196747	-1.82399	1.06461	1.38792e-11	3.46398e-11	HIST1H2AI	protein_coding	6	27775899	27776429	+
ENSG00000171346	-1.82351	10.034	7.58833e-26	3.70009e-25	KRT15	protein_coding	17	39669995	39678781	-
ENSG00000268069	-1.82288	0.309423	5.84445e-08	1.17984e-07	AC004466.1	protein_coding	12	48178706	48179787	+
ENSG00000235314	-1.82084	-0.170808	9.59017e-06	1.66744e-05	LINC00957	lincRNA	7	44078770	44081905	+
ENSG00000232442	-1.82012	1.81875	3.6693e-18	1.2851e-17	CTD-3184A7.4	antisense	20	62258580	62260177	+
ENSG00000198435	-1.81923	6.61304	3.53904e-97	9.51646e-96	NRARP	protein_coding	9	140194083	140196703	-
ENSG00000175170	-1.81743	1.7334	2.89057e-16	9.3166e-16	FAM182B	protein_coding	20	25744102	25848861	-
ENSG00000197846	-1.816	1.05346	4.9297e-10	1.12044e-09	HIST1H2BF	protein_coding	6	26199748	26200942	+
ENSG00000012779	-1.81531	5.45469	6.40614e-25	3.02556e-24	ALOX5	protein_coding	10	45869661	45941561	+
ENSG00000142920	-1.81525	1.81586	7.64082e-17	2.5267e-16	ADC	protein_coding	1	33546705	33586131	+
ENSG00000259877	-1.81414	1.89454	1.88165e-16	6.13484e-16	RP11-46C24.7	antisense	16	89281638	89284061	-
ENSG00000204164	-1.81325	1.2182	4.31988e-13	1.16827e-12	BMS1P5	pseudogene	10	48901102	48950972	-
ENSG00000172824	-1.81297	0.984118	2.18121e-11	5.38206e-11	CES4A	protein_coding	16	67022492	67043661	+
ENSG00000170270	-1.81041	3.29399	5.79824e-31	3.39148e-30	C14orf142	protein_coding	14	93669239	93673439	-
ENSG00000166171	-1.80978	3.43276	2.96942e-27	1.5331e-26	DPCD	protein_coding	10	103330317	103369425	+
ENSG00000223855	-1.80915	1.70903	1.07741e-12	2.84738e-12	AC147651.3	lincRNA	7	560028	564869	+
ENSG00000009950	-1.80841	2.17116	9.51445e-16	2.99091e-15	MLXIPL	protein_coding	7	73007524	73038873	-
ENSG00000251247	-1.80518	0.511385	1.57837e-07	3.0999e-07	ZNF345	protein_coding	19	37341263	37403931	+
ENSG00000068903	-1.80444	4.01331	6.79499e-38	5.01094e-37	SIRT2	protein_coding	19	39369197	39390502	-
ENSG00000259728	-1.8035	0.457427	2.92136e-08	6.01274e-08	LINC00933	pseudogene	15	85113880	85123406	+
ENSG00000113448	-1.80265	3.56988	6.88393e-35	4.58047e-34	PDE4D	protein_coding	5	58264865	59817947	-
ENSG00000196466	-1.80252	1.29981	1.48221e-13	4.10419e-13	ZNF799	protein_coding	19	12500830	12512085	-
ENSG00000162591	-1.80235	4.82222	5.01543e-38	3.71261e-37	MEGF6	protein_coding	1	3406484	3528059	-
ENSG00000116991	-1.80174	3.45252	2.3338e-33	1.48226e-32	SIPA1L2	protein_coding	1	232533711	232697304	-
ENSG00000164938	-1.80162	5.28102	7.94505e-39	5.96838e-38	TP53INP1	protein_coding	8	95938200	95961639	-
ENSG00000215784	-1.80141	2.27029	6.55943e-21	2.60758e-20	FAM72D	protein_coding	1	143896452	143913143	-
ENSG00000133328	-1.80087	0.287151	6.5877e-07	1.24298e-06	HRASLS2	protein_coding	11	63320242	63330855	-
ENSG00000214135	-1.79902	3.87352	8.04298e-38	5.90581e-37	AC024560.3	pseudogene	3	197305084	197354777	-
ENSG00000107105	-1.79811	3.52915	3.66666e-37	2.63165e-36	ELAVL2	protein_coding	9	23690102	23826335	-
ENSG00000171604	-1.79755	5.9666	6.59994e-73	1.15074e-71	CXXC5	protein_coding	5	139026884	139063467	+
ENSG00000181856	-1.79477	0.695536	1.23539e-08	2.59776e-08	SLC2A4	protein_coding	17	7184986	7191576	+
ENSG00000273084	-1.79025	0.931529	1.30082e-10	3.06338e-10	RP11-1275H24.3	lincRNA	7	5468362	5469303	+
ENSG00000114473	-1.79006	2.87018	1.12497e-24	5.26949e-24	IQCG	protein_coding	3	197615946	197687013	-
ENSG00000102007	-1.78992	6.93338	1.26656e-15	3.95153e-15	PLP2	protein_coding	X	49028273	49031588	+
ENSG00000136155	-1.78878	6.96975	1.96094e-68	3.12448e-67	SCEL	protein_coding	13	78109809	78219398	+
ENSG00000152818	-1.78833	5.54601	4.39353e-25	2.08582e-24	UTRN	protein_coding	6	144606837	145174170	+
ENSG00000273477	-1.78527	0.500065	5.97529e-08	1.20536e-07	RP11-196O16.1	lincRNA	7	16127152	16129275	-
ENSG00000261485	-1.78454	0.685188	3.1515e-09	6.85982e-09	PAN3-AS1	antisense	13	28710980	28712330	-
ENSG00000135093	-1.78277	3.33601	1.90326e-30	1.09869e-29	USP30	protein_coding	12	109460894	109525831	+
ENSG00000249863	-1.78217	0.0903652	5.08875e-06	9.03102e-06	RP11-177C12.1	pseudogene	4	37869913	37871599	+
ENSG00000237945	-1.78214	2.77768	1.15745e-27	6.05582e-27	LINC00649	antisense	21	35287838	35349992	+
ENSG00000167799	-1.78208	2.12719	2.86981e-17	9.67464e-17	NUDT8	protein_coding	11	67395409	67397401	-
ENSG00000122952	-1.77911	5.18752	7.53173e-56	9.0427e-55	ZWINT	protein_coding	10	58116989	58121036	-
ENSG00000127838	-1.77533	5.12559	9.64576e-64	1.39558e-62	PNKD	protein_coding	2	219135115	219211516	+
ENSG00000183484	-1.775	3.36583	1.02864e-16	3.38193e-16	GPR132	protein_coding	14	105515728	105531782	-
ENSG00000105011	-1.77458	4.95632	1.92313e-40	1.51974e-39	ASF1B	protein_coding	19	14230321	14247768	-
ENSG00000116667	-1.77421	5.34646	1.4227e-58	1.81816e-57	C1orf21	protein_coding	1	184356192	184598154	+
ENSG00000136108	-1.77419	6.81591	2.69114e-41	2.17822e-40	CKAP2	protein_coding	13	53029564	53050763	+
ENSG00000185305	-1.77248	4.2312	2.69846e-47	2.572e-46	ARL15	protein_coding	5	53179775	53606412	-
ENSG00000247121	-1.77212	0.144553	1.29405e-05	2.22844e-05	CTD-2260A17.2	protein_coding	5	96149731	96271513	-
ENSG00000107882	-1.77115	4.1596	2.18087e-46	2.02095e-45	SUFU	protein_coding	10	104263744	104393292	+
ENSG00000197927	-1.77103	0.273172	6.23478e-07	1.1785e-06	C2orf27A	protein_coding	2	132479948	132524973	+
ENSG00000178934	-1.77036	3.88664	2.44423e-21	9.91822e-21	LGALS7B	protein_coding	19	39279851	39282389	+
ENSG00000112655	-1.7703	6.96502	6.5734e-73	1.14758e-71	PTK7	protein_coding	6	43044006	43129457	+
ENSG00000236859	-1.76942	1.27436	4.37114e-12	1.11828e-11	NIFK-AS1	antisense	2	122407226	122485784	+
ENSG00000103319	-1.76918	5.53299	8.35217e-76	1.56383e-74	EEF2K	protein_coding	16	22217603	22298554	+
ENSG00000105655	-1.76904	5.31549	3.60119e-74	6.40956e-73	ISYNA1	protein_coding	19	18545198	18549111	-
ENSG00000117480	-1.76791	4.24175	4.59115e-36	3.18495e-35	FAAH	protein_coding	1	46859937	46879520	+
ENSG00000135119	-1.76685	0.209425	2.84232e-07	5.4963e-07	RNFT2	protein_coding	12	117176096	117291436	+
ENSG00000197776	-1.7665	0.208751	5.42158e-07	1.02963e-06	KLHDC1	protein_coding	14	50159823	50219870	+
ENSG00000161642	-1.76573	6.66928	1.28125e-79	2.57888e-78	ZNF385A	protein_coding	12	54762917	54785082	-
ENSG00000177595	-1.76481	4.04681	4.40479e-39	3.34378e-38	PIDD	protein_coding	11	799179	809753	-
ENSG00000158315	-1.7637	4.55112	5.10464e-17	1.70159e-16	RHBDL2	protein_coding	1	39351479	39407471	-
ENSG00000183778	-1.76166	4.28953	4.37522e-44	3.84609e-43	B3GALT5	protein_coding	21	40928369	41045064	+
ENSG00000106009	-1.76165	5.89623	2.46375e-86	5.61088e-85	BRAT1	protein_coding	7	2577511	2595361	-
ENSG00000123810	-1.76087	0.909576	1.53842e-10	3.60369e-10	B9D2	protein_coding	19	41860326	41870078	-
ENSG00000156345	-1.76071	2.29562	3.35529e-22	1.41653e-21	CDK20	protein_coding	9	90581356	90589668	-
ENSG00000170464	-1.75941	1.77314	2.72068e-15	8.31576e-15	DNAJC18	protein_coding	5	138744279	138780180	-
ENSG00000165390	-1.7586	0.669337	4.32462e-07	8.27268e-07	ANXA8	protein_coding	10	48255253	48279200	+
ENSG00000185189	-1.75841	4.8281	9.02017e-44	7.84365e-43	NRBP2	protein_coding	8	144915764	144924200	-
ENSG00000136492	-1.758	2.91284	8.56633e-25	4.03189e-24	BRIP1	protein_coding	17	59758627	59940882	-
ENSG00000166311	-1.7564	2.82562	1.73852e-26	8.73859e-26	SMPD1	protein_coding	11	6411655	6416228	+
ENSG00000260025	-1.75515	0.261176	4.78414e-07	9.12112e-07	RP11-490M8.1	lincRNA	2	36581892	36582257	-
ENSG00000182389	-1.75469	1.87031	9.85882e-12	2.47865e-11	CACNB4	protein_coding	2	152689290	152955593	-
ENSG00000234028	-1.75432	1.0091	1.29465e-10	3.0499e-10	AC062029.1	antisense	2	88927057	88931339	+
ENSG00000178567	-1.75423	4.00584	1.77625e-41	1.44625e-40	EPM2AIP1	protein_coding	3	37027357	37034795	-
ENSG00000132004	-1.75407	3.27818	1.96705e-31	1.17209e-30	FBXW9	protein_coding	19	12798867	12807457	-
ENSG00000103024	-1.75346	4.15465	7.17115e-29	3.91198e-28	NME3	protein_coding	16	1820287	1821731	-
ENSG00000223960	-1.75276	1.76701	3.15182e-16	1.01218e-15	AC009948.5	antisense	2	179278666	179304970	+
ENSG00000232070	-1.75186	1.04331	1.53782e-10	3.60289e-10	TMEM253	protein_coding	14	21567096	21571883	+
ENSG00000125726	-1.75005	3.93333	1.95343e-34	1.28233e-33	CD70	protein_coding	19	6583194	6604114	-
ENSG00000100154	-1.74961	1.5473	1.48739e-14	4.35369e-14	TTC28	protein_coding	22	28374004	29075853	-
ENSG00000143951	-1.74931	2.29966	1.29295e-19	4.85372e-19	WDPCP	protein_coding	2	63348518	64054977	-
ENSG00000138639	-1.74922	0.47789	1.33576e-06	2.46761e-06	ARHGAP24	protein_coding	4	86396267	86923823	+
ENSG00000110881	-1.74893	0.197051	9.62642e-07	1.79554e-06	ASIC1	protein_coding	12	50451331	50477394	+
ENSG00000196189	-1.74863	4.0431	9.51352e-38	6.96318e-37	SEMA4A	protein_coding	1	156117157	156147543	+
ENSG00000072210	-1.74747	7.31772	1.49945e-55	1.78461e-54	ALDH3A2	protein_coding	17	19551449	19580911	+
ENSG00000103145	-1.74651	5.54588	7.74245e-55	9.04189e-54	HCFC1R1	protein_coding	16	3072621	3074287	-
ENSG00000166845	-1.74583	3.38951	7.9595e-21	3.15407e-20	C18orf54	protein_coding	18	51884287	51911588	+
ENSG00000131398	-1.74371	2.7913	2.64105e-21	1.06978e-20	KCNC3	protein_coding	19	50815194	50836772	-
ENSG00000134013	-1.74324	1.82109	4.6707e-15	1.40501e-14	LOXL2	protein_coding	8	23154702	23282841	-
ENSG00000159917	-1.74301	1.31108	8.7573e-13	2.32921e-12	ZNF235	protein_coding	19	44732882	44809199	-
ENSG00000148225	-1.74214	3.41705	8.42959e-32	5.08487e-31	WDR31	protein_coding	9	116075502	116102578	-
ENSG00000260992	-1.73993	0.603314	1.01657e-07	2.02029e-07	DOCK9-AS2	antisense	13	99740073	99740879	+
ENSG00000106399	-1.7393	5.19878	1.2733e-54	1.48195e-53	RPA3	protein_coding	7	7676149	7758238	-
ENSG00000159714	-1.73788	3.16827	8.58424e-26	4.17974e-25	ZDHHC1	protein_coding	16	67428322	67450736	-
ENSG00000165181	-1.73717	1.69198	9.60993e-15	2.84576e-14	C9orf84	protein_coding	9	114448453	114557288	-
ENSG00000137699	-1.73716	9.93743	3.80773e-67	5.91559e-66	TRIM29	protein_coding	11	119981983	120056237	-
ENSG00000102878	-1.73671	3.48504	7.84893e-30	4.42638e-29	HSF4	protein_coding	16	67197288	67203848	+
ENSG00000226754	-1.73466	0.458484	8.03836e-08	1.60849e-07	RP5-1024G6.5	antisense	1	53704282	53708455	+
ENSG00000165795	-1.73448	5.35872	1.91421e-32	1.18284e-31	NDRG2	protein_coding	14	21484922	21539031	-
ENSG00000186314	-1.73382	0.739238	8.53852e-08	1.70583e-07	PRELID2	protein_coding	5	144851362	145214932	-
ENSG00000168778	-1.73283	4.40862	1.00921e-26	5.09895e-26	TCTN2	protein_coding	12	124155660	124192948	+
ENSG00000120885	-1.73252	7.66126	2.47725e-63	3.5541e-62	CLU	protein_coding	8	27454434	27472548	-
ENSG00000104267	-1.73244	7.10611	1.0132e-74	1.84165e-73	CA2	protein_coding	8	86376081	86393722	+
ENSG00000196378	-1.73184	1.73227	4.16577e-16	1.33342e-15	ZNF34	protein_coding	8	145998499	146012730	-
ENSG00000106686	-1.73163	1.46313	3.0212e-12	7.80063e-12	SPATA6L	protein_coding	9	4553386	4666674	-
ENSG00000189298	-1.72912	2.51635	5.84517e-21	2.32973e-20	ZKSCAN3	protein_coding	6	28317691	28336947	+
ENSG00000081923	-1.72908	7.15966	5.8325e-84	1.27117e-82	ATP8B1	protein_coding	18	55313658	55470333	-
ENSG00000162694	-1.72833	3.6202	9.55956e-35	6.33003e-34	EXTL2	protein_coding	1	101337943	101361554	-
ENSG00000204314	-1.72797	2.21374	1.80358e-20	7.04095e-20	PRRT1	protein_coding	6	32116136	32122150	-
ENSG00000261005	-1.72759	1.40907	2.4753e-12	6.42143e-12	CTB-58E17.1	lincRNA	17	36858705	36861000	+
ENSG00000121690	-1.72575	2.05695	4.49389e-18	1.56548e-17	DEPDC7	protein_coding	11	33037410	33055128	+
ENSG00000068885	-1.72523	4.2014	6.19418e-39	4.68655e-38	IFT80	protein_coding	3	159974774	160117668	-
ENSG00000264868	-1.72519	2.34622	4.08085e-13	1.10581e-12	CTB-167B5.2	lincRNA	7	87900207	87903065	-
ENSG00000160862	-1.72509	2.04086	2.38829e-15	7.33254e-15	AZGP1	protein_coding	7	99564343	99573780	-
ENSG00000092931	-1.72475	4.35159	4.78383e-37	3.41913e-36	MFSD11	protein_coding	17	74731947	74777531	+
ENSG00000155792	-1.72445	1.15308	7.45784e-11	1.78422e-10	DEPTOR	protein_coding	8	120885957	121063152	+
ENSG00000124215	-1.72283	1.61763	6.26492e-13	1.68034e-12	CDH26	protein_coding	20	58533471	58609066	+
ENSG00000010361	-1.72205	2.92335	1.58051e-20	6.18777e-20	FUZ	protein_coding	19	50310126	50320633	-
ENSG00000082458	-1.71993	5.1256	1.45875e-52	1.59599e-51	DLG3	protein_coding	X	69664711	69725337	+
ENSG00000166002	-1.71965	1.29559	8.57234e-12	2.16276e-11	SMCO4	protein_coding	11	93211638	93276674	-
ENSG00000162572	-1.71753	1.29359	9.17556e-13	2.43572e-12	SCNN1D	protein_coding	1	1215816	1227409	+
ENSG00000188747	-1.7174	3.89872	9.7316e-28	5.11507e-27	NOXA1	protein_coding	9	140317802	140328858	+
ENSG00000176974	-1.7172	5.678	2.33589e-44	2.06267e-43	SHMT1	protein_coding	17	18231187	18266856	-
ENSG00000215790	-1.71681	0.877291	5.77072e-10	1.30617e-09	SLC35E2	protein_coding	1	1656277	1677431	-
ENSG00000152785	-1.71594	5.31237	7.77776e-39	5.84697e-38	BMP3	protein_coding	4	81952119	81978685	+
ENSG00000203706	-1.71594	0.446161	2.17298e-07	4.23006e-07	SERTAD4-AS1	antisense	1	210404801	210407392	-
ENSG00000163521	-1.71204	1.60824	5.28199e-14	1.5027e-13	GLB1L	protein_coding	2	220101328	220110200	-
ENSG00000186301	-1.71124	1.61275	1.02532e-12	2.71442e-12	MST1P2	pseudogene	1	16972069	16976914	+
ENSG00000197448	-1.70991	7.22061	3.69346e-36	2.57002e-35	GSTK1	protein_coding	7	142941186	142967947	+
ENSG00000273382	-1.7093	0.342847	7.52253e-07	1.41352e-06	RP5-1065J22.8	antisense	1	109630593	109633480	-
ENSG00000261295	-1.70577	-0.0268275	4.36493e-06	7.78408e-06	RP11-524D16__A.3	antisense	X	99928327	99928978	+
ENSG00000165091	-1.70452	0.0459995	1.82523e-05	3.10837e-05	TMC1	protein_coding	9	75136717	75451267	+
ENSG00000136710	-1.70427	5.41625	1.17429e-63	1.69541e-62	CCDC115	protein_coding	2	131095814	131099922	-
ENSG00000054392	-1.70321	1.46374	1.35852e-13	3.77468e-13	HHAT	protein_coding	1	210501596	210849638	+
ENSG00000167216	-1.70281	0.222843	7.71972e-07	1.44938e-06	KATNAL2	protein_coding	18	44497455	44627658	+
ENSG00000140465	-1.70162	1.38628	3.81221e-10	8.73559e-10	CYP1A1	protein_coding	15	75011883	75017951	-
ENSG00000038274	-1.70147	6.54035	2.37216e-59	3.10399e-58	MAT2B	protein_coding	5	162930120	162946342	+
ENSG00000142856	-1.70121	4.25257	2.17795e-33	1.38585e-32	ITGB3BP	protein_coding	1	63906441	64059392	-
ENSG00000172292	-1.70027	6.30904	6.08643e-75	1.11969e-73	CERS6	protein_coding	2	169312372	169631644	+
ENSG00000241732	-1.69822	-0.256455	3.88924e-05	6.45941e-05	RP11-38P22.2	lincRNA	3	152557179	152559228	+
ENSG00000115365	-1.69639	5.82907	4.31011e-50	4.409e-49	LANCL1	protein_coding	2	211295973	211342376	-
ENSG00000178188	-1.69604	5.734	2.49143e-77	4.83005e-76	SH2B1	protein_coding	16	28857921	28885526	+
ENSG00000108797	-1.6951	1.85983	7.39289e-16	2.33687e-15	CNTNAP1	protein_coding	17	40834631	40851832	+
ENSG00000137509	-1.69189	5.47758	2.08988e-70	3.47982e-69	PRCP	protein_coding	11	82534544	82681626	-
ENSG00000111788	-1.69163	1.63952	8.09868e-14	2.27892e-13	RP11-22B23.1	pseudogene	12	9429831	9466684	+
ENSG00000225485	-1.69145	9.25202	5.91892e-73	1.03596e-71	ARHGAP23	protein_coding	17	36584662	36668628	+
ENSG00000135390	-1.69066	6.29158	3.30276e-74	5.88606e-73	ATP5G2	protein_coding	12	54026510	54071192	-
ENSG00000243701	-1.6905	2.27119	1.80088e-18	6.4006e-18	LINC00883	lincRNA	3	106959539	107045811	+
ENSG00000106524	-1.68985	5.57338	8.23887e-45	7.35587e-44	ANKMY2	protein_coding	7	16639401	16685442	-
ENSG00000248175	-1.68908	1.3527	2.38607e-11	5.87799e-11	CTC-428G20.3	lincRNA	5	114539713	114541943	-
ENSG00000254469	-1.68642	1.32391	3.14859e-12	8.12188e-12	RP11-849H4.2	protein_coding	11	71576555	71639700	-
ENSG00000010310	-1.68522	2.44669	9.00929e-20	3.40636e-19	GIPR	protein_coding	19	46171502	46186982	+
ENSG00000186187	-1.68502	5.62352	3.87549e-63	5.54272e-62	ZNRF1	protein_coding	16	75032928	75144892	+
ENSG00000272758	-1.68445	1.45274	2.0121e-12	5.23966e-12	RP11-299J3.8	antisense	3	122135054	122162027	+
ENSG00000100307	-1.6843	3.56488	9.94986e-33	6.1958e-32	CBX7	protein_coding	22	39516172	39548679	-
ENSG00000261879	-1.68292	-0.042026	8.53924e-06	1.48982e-05	RP11-333E1.1	antisense	17	5095379	5151364	+
ENSG00000223745	-1.68273	4.04394	2.57531e-31	1.52656e-30	RP4-717I23.3	processed_transcript	1	93727743	93811582	-
ENSG00000095585	-1.68163	2.71849	6.82602e-22	2.83802e-21	BLNK	protein_coding	10	97951458	98031344	-
ENSG00000165156	-1.68074	5.37857	4.61988e-61	6.29178e-60	ZHX1	protein_coding	8	124260696	124287781	-
ENSG00000185924	-1.6804	2.33195	1.19535e-19	4.49593e-19	RTN4RL1	protein_coding	17	1837971	1928639	-
ENSG00000164109	-1.67843	4.38317	2.17219e-23	9.66856e-23	MAD2L1	protein_coding	4	120976763	120988229	-
ENSG00000241489	-1.67815	0.469277	1.75842e-07	3.44117e-07	IDS	protein_coding	X	148564074	148615470	-
ENSG00000166669	-1.67739	1.62703	7.31827e-13	1.95482e-12	ATF7IP2	protein_coding	16	10420291	10577495	+
ENSG00000182551	-1.67549	5.6059	2.20413e-71	3.72904e-70	ADI1	protein_coding	2	3501132	3523507	-
ENSG00000080546	-1.67418	3.60397	1.74031e-29	9.68278e-29	SESN1	protein_coding	6	109307640	109416022	-
ENSG00000021826	-1.67418	2.7327	3.84803e-21	1.54815e-20	CPS1	protein_coding	2	211342406	211543831	+
ENSG00000153790	-1.67413	2.00113	5.15272e-16	1.64089e-15	C7orf31	protein_coding	7	25174316	25219975	-
ENSG00000142687	-1.67337	5.82663	1.07244e-73	1.89156e-72	KIAA0319L	protein_coding	1	35899091	36023551	-
ENSG00000188290	-1.67308	5.02121	2.35271e-51	2.48277e-50	HES4	protein_coding	1	934342	935552	-
ENSG00000001617	-1.67272	5.53529	1.09297e-55	1.30765e-54	SEMA3F	protein_coding	3	50192478	50226508	+
ENSG00000163702	-1.67262	3.49439	7.13341e-32	4.31441e-31	IL17RC	protein_coding	3	9958758	9975314	+
ENSG00000213445	-1.67103	4.50811	7.96536e-47	7.48777e-46	SIPA1	protein_coding	11	65405568	65418401	+
ENSG00000137992	-1.67099	5.49619	1.50507e-63	2.16841e-62	DBT	protein_coding	1	100652475	100715390	-
ENSG00000157992	-1.66911	3.52329	1.79864e-27	9.35688e-27	KRTCAP3	protein_coding	2	27665233	27669348	+
ENSG00000185015	-1.66803	3.44798	1.10561e-31	6.63707e-31	CA13	protein_coding	8	86132816	86196302	+
ENSG00000266904	-1.66658	0.509581	1.00526e-07	1.9984e-07	LINC00663	lincRNA	19	19868175	19887232	-
ENSG00000197180	-1.6665	0.198301	2.19069e-06	3.98564e-06	BX936347.1	pseudogene	X	153656537	153656795	-
ENSG00000135441	-1.66594	0.801329	1.47467e-08	3.08433e-08	BLOC1S1	protein_coding	12	56109820	56113871	+
ENSG00000161912	-1.66591	1.66425	1.22999e-13	3.42242e-13	ADCY10P1	pseudogene	6	41068761	41108571	+
ENSG00000185215	-1.66523	9.46447	7.43877e-22	3.08716e-21	TNFAIP2	protein_coding	14	103589779	103603776	+
ENSG00000145029	-1.66404	2.76743	1.54862e-23	6.93358e-23	NICN1	protein_coding	3	49460379	49466759	-
ENSG00000073578	-1.6629	6.91373	1.65966e-82	3.51637e-81	SDHA	protein_coding	5	218356	256815	+
ENSG00000185100	-1.66245	1.83494	3.82254e-14	1.09615e-13	ADSSL1	protein_coding	14	105190523	105213662	+
ENSG00000138036	-1.66207	3.35574	7.10786e-27	3.60717e-26	DYNC2LI1	protein_coding	2	44001178	44037149	+
ENSG00000133943	-1.66193	5.08484	2.17015e-53	2.45885e-52	C14orf159	protein_coding	14	91526677	91691976	+
ENSG00000163032	-1.66184	6.09937	1.31605e-53	1.49733e-52	VSNL1	protein_coding	2	17720393	17838285	+
ENSG00000182472	-1.6615	0.837051	5.73076e-09	1.22846e-08	CAPN12	protein_coding	19	39220827	39260544	-
ENSG00000123364	-1.65984	5.52703	3.02738e-62	4.25855e-61	HOXC13	protein_coding	12	54332535	54340328	+
ENSG00000260572	-1.65965	-0.0580631	1.46112e-05	2.507e-05	RP11-16N11.2	antisense	3	160471216	160472930	-
ENSG00000080823	-1.6587	2.98155	1.34677e-19	5.04884e-19	MOK	protein_coding	14	102690837	102771537	-
ENSG00000101144	-1.65653	4.01779	7.81607e-36	5.38935e-35	BMP7	protein_coding	20	55743804	55841685	-
ENSG00000137563	-1.65608	4.2429	2.01925e-27	1.04966e-26	GGH	protein_coding	8	63927638	63951730	-
ENSG00000106605	-1.656	5.52106	1.0638e-52	1.17044e-51	BLVRA	protein_coding	7	43798279	43846939	+
ENSG00000132016	-1.65555	1.88248	1.35246e-14	3.96894e-14	C19orf57	protein_coding	19	13993161	14017265	-
ENSG00000184924	-1.65443	2.98534	2.10973e-19	7.83392e-19	PTRHD1	protein_coding	2	25012603	25016251	-
ENSG00000090920	-1.65411	0.356245	2.45628e-06	4.45227e-06	FCGBP	protein_coding	19	40353963	40440533	-
ENSG00000229951	-1.654	0.677278	8.86308e-08	1.76861e-07	AC104695.3	antisense	2	28607276	28617539	-
ENSG00000235192	-1.65349	0.632609	9.64868e-08	1.92061e-07	AC009495.2	lincRNA	2	166651361	166666520	+
ENSG00000117266	-1.65218	4.84632	2.49309e-50	2.57337e-49	CDK18	protein_coding	1	205473723	205501921	+
ENSG00000185829	-1.65213	0.591056	6.33886e-08	1.27682e-07	ARL17A	protein_coding	17	44594068	44657088	-
ENSG00000105968	-1.65177	6.96124	1.26919e-57	1.5937e-56	H2AFV	protein_coding	7	44866390	44887682	-
ENSG00000102886	-1.65141	0.246342	2.91341e-06	5.25097e-06	GDPD3	protein_coding	16	30116131	30125177	-
ENSG00000166473	-1.65063	0.969691	5.17692e-09	1.11375e-08	PKD1L2	polymorphic_pseudogene	16	81134480	81253975	-
ENSG00000132274	-1.65044	7.0754	2.63918e-69	4.30542e-68	TRIM22	protein_coding	11	5710919	5758319	+
ENSG00000214194	-1.65041	4.77227	3.27991e-51	3.45324e-50	LINC00998	protein_coding	7	112756773	112758668	-
ENSG00000258297	-1.6504	2.11166	6.976e-18	2.41234e-17	RP11-658F2.8	antisense	11	66433507	66435845	+
ENSG00000223705	-1.65037	3.94383	9.28352e-29	5.04221e-28	NSUN5P1	pseudogene	7	75039605	75046066	+
ENSG00000138092	-1.64888	3.94525	6.20753e-30	3.51085e-29	CENPO	protein_coding	2	25016005	25045245	+
ENSG00000179344	-1.64569	4.42532	1.01952e-31	6.13101e-31	HLA-DQB1	protein_coding	6	32627244	32636160	-
ENSG00000119397	-1.64532	5.80716	4.73518e-45	4.25824e-44	CNTRL	protein_coding	9	123837141	123939888	+
ENSG00000099984	-1.64474	1.09314	8.73679e-11	2.08111e-10	GSTT2	protein_coding	22	24322339	24326106	+
ENSG00000064651	-1.64421	6.26291	1.55086e-57	1.93935e-56	SLC12A2	protein_coding	5	127419458	127525380	+
ENSG00000138794	-1.64407	3.32372	2.71328e-30	1.55644e-29	CASP6	protein_coding	4	110609785	110624739	-
ENSG00000160310	-1.64405	4.90664	5.03597e-49	5.02136e-48	PRMT2	protein_coding	21	48055079	48085036	+
ENSG00000075303	-1.64352	4.51887	1.85865e-44	1.64762e-43	SLC25A40	protein_coding	7	87462883	87505672	-
ENSG00000113638	-1.64337	2.95013	1.02804e-23	4.64077e-23	TTC33	protein_coding	5	40714577	40756077	-
ENSG00000111684	-1.6428	5.67353	3.01689e-41	2.439e-40	LPCAT3	protein_coding	12	7085348	7125814	-
ENSG00000116793	-1.64251	3.53349	1.86497e-31	1.11272e-30	PHTF1	protein_coding	1	114239453	114302111	-
ENSG00000094914	-1.64211	4.8646	2.92938e-47	2.79014e-46	AAAS	protein_coding	12	53701240	53718648	-
ENSG00000134138	-1.64121	5.02641	1.60093e-52	1.75015e-51	MEIS2	protein_coding	15	37181406	37393504	-
ENSG00000258982	-1.64068	-0.292486	9.21011e-05	0.000149006	RP11-638I2.4	antisense	14	100673744	100704892	-
ENSG00000214783	-1.64041	2.75224	1.95578e-17	6.65047e-17	POLR2J4	processed_transcript	7	43980494	44058774	-
ENSG00000180884	-1.63983	0.892602	1.29397e-08	2.71552e-08	ZNF792	protein_coding	19	35447258	35454953	-
ENSG00000153291	-1.63978	1.60088	3.24721e-12	8.36683e-12	SLC25A27	protein_coding	6	46620678	46645930	+
ENSG00000261355	-1.63925	1.18011	1.38557e-10	3.25568e-10	RP11-698N11.4	sense_overlapping	11	35835882	35839557	+
ENSG00000249042	-1.63868	1.75924	3.40505e-12	8.76363e-12	CTD-2015H6.3	antisense	5	79778112	79783882	-
ENSG00000268575	-1.63859	1.6614	8.48571e-13	2.25873e-12	RP1-283E3.8	processed_transcript	1	1634175	1669127	-
ENSG00000144476	-1.63843	6.04474	8.04981e-58	1.0164e-56	ACKR3	protein_coding	2	237476430	237491001	+
ENSG00000119661	-1.63803	3.9071	1.03808e-30	6.03318e-30	DNAL1	protein_coding	14	74111578	74170435	+
ENSG00000010292	-1.63782	7.09357	1.46025e-62	2.07328e-61	NCAPD2	protein_coding	12	6602522	6641121	+
ENSG00000183891	-1.63769	2.67129	1.13359e-17	3.89738e-17	TTC32	protein_coding	2	20096404	20101747	-
ENSG00000115257	-1.63478	1.93672	2.82843e-13	7.73018e-13	PCSK4	protein_coding	19	1481427	1490751	-
ENSG00000185670	-1.63451	2.87194	4.78733e-21	1.91815e-20	ZBTB3	protein_coding	11	62515791	62521660	-
ENSG00000129968	-1.63306	5.19768	3.63001e-20	1.39483e-19	ABHD17A	protein_coding	19	1876809	1885546	-
ENSG00000196741	-1.63224	2.14401	5.03246e-15	1.51084e-14	CXorf24	protein_coding	X	47342970	47344207	+
ENSG00000116171	-1.63211	6.48936	6.44013e-56	7.73889e-55	SCP2	protein_coding	1	53392901	53517375	+
ENSG00000039139	-1.63198	0.923246	1.45099e-09	3.21407e-09	DNAH5	protein_coding	5	13690440	13944652	-
ENSG00000204536	-1.63181	4.22747	1.85796e-42	1.56012e-41	CCHCR1	protein_coding	6	31110216	31126015	-
ENSG00000117010	-1.62882	1.47906	8.65097e-11	2.06174e-10	ZNF684	protein_coding	1	40997233	41013841	+
ENSG00000254854	-1.62628	0.105329	3.20876e-05	5.36702e-05	CTD-2523D13.2	antisense	11	119600293	119610333	+
ENSG00000123219	-1.62519	3.71799	4.99746e-21	2.00001e-20	CENPK	protein_coding	5	64813593	64858998	-
ENSG00000038210	-1.62459	4.66537	7.90391e-36	5.44717e-35	PI4K2B	protein_coding	4	25162263	25280714	+
ENSG00000124313	-1.62374	4.0905	8.08395e-36	5.56844e-35	IQSEC2	protein_coding	X	53262058	53350522	-
ENSG00000182054	-1.62302	3.73731	5.66127e-25	2.67839e-24	IDH2	protein_coding	15	90626277	90645736	-
ENSG00000227081	-1.62203	1.3294	1.10964e-11	2.78569e-11	RP11-543P15.1	pseudogene	12	3320775	3321096	-
ENSG00000128394	-1.62202	2.60167	1.66429e-19	6.21533e-19	APOBEC3F	protein_coding	22	39436609	39449915	+
ENSG00000204860	-1.62099	0.42725	2.22523e-06	4.04526e-06	FAM201A	antisense	9	38620471	38624987	+
ENSG00000261008	-1.62039	0.0465999	8.02356e-06	1.40236e-05	AC004158.2	lincRNA	16	72459384	72698908	-
ENSG00000228451	-1.61951	1.13007	3.71121e-09	8.03978e-09	SDAD1P1	pseudogene	8	26236775	26240469	-
ENSG00000132000	-1.61902	1.3288	3.92394e-10	8.97961e-10	PODNL1	protein_coding	19	14042000	14064204	-
ENSG00000167566	-1.6184	3.08756	1.76643e-21	7.20201e-21	NCKAP5L	protein_coding	12	50184929	50222533	-
ENSG00000205078	-1.61712	0.650516	6.73903e-08	1.35503e-07	SYCE1L	protein_coding	16	77233294	77247112	+
ENSG00000272682	-1.61694	-0.155137	0.000126096	0.000201739	AC004471.10	lincRNA	22	19111822	19115962	-
ENSG00000149090	-1.6168	-0.0887362	2.70247e-05	4.54854e-05	PAMR1	protein_coding	11	35453370	35551848	-
ENSG00000064199	-1.61632	3.31138	2.49294e-21	1.01099e-20	SPA17	protein_coding	11	124543694	124567414	+
ENSG00000111077	-1.6159	2.9143	8.71391e-15	2.58546e-14	TENC1	protein_coding	12	53440753	53458156	+
ENSG00000214174	-1.61567	1.82044	8.65218e-15	2.56877e-14	AMZ2P1	pseudogene	17	62962668	62971694	-
ENSG00000174607	-1.61517	3.74062	1.52567e-21	6.24082e-21	UGT8	protein_coding	4	115519611	115599380	+
ENSG00000138646	-1.6147	0.425587	1.14813e-06	2.13222e-06	HERC5	protein_coding	4	89378268	89427314	+
ENSG00000262903	-1.61296	2.21085	9.57038e-14	2.67873e-13	RP11-235E17.6	antisense	17	3558915	3561386	-
ENSG00000264112	-1.61249	1.77767	1.63633e-11	4.06838e-11	RP11-159D12.2	lincRNA	17	56066400	56072211	-
ENSG00000182568	-1.6096	1.77725	2.91172e-13	7.94511e-13	SATB1	protein_coding	3	18386879	18487080	-
ENSG00000173905	-1.60663	5.55523	1.11676e-67	1.75088e-66	GOLIM4	protein_coding	3	167726465	167813763	-
ENSG00000231160	-1.60548	1.24168	9.01687e-09	1.90807e-08	RP11-617D20.1	antisense	4	38614322	38666504	-
ENSG00000231154	-1.60526	0.0340906	1.3573e-05	2.33443e-05	MORF4L2-AS1	antisense	X	102942212	102946700	+
ENSG00000183624	-1.6048	6.27188	4.28056e-78	8.40574e-77	HMCES	protein_coding	3	128997671	129025029	+
ENSG00000176485	-1.60426	3.95684	1.2509e-35	8.56912e-35	PLA2G16	protein_coding	11	63340667	63384355	-
ENSG00000271927	-1.60389	0.320593	2.34987e-06	4.26675e-06	CTD-2541M15.4	lincRNA	8	6503576	6506025	+
ENSG00000129219	-1.60337	6.01296	6.13535e-69	9.93781e-68	PLD2	protein_coding	17	4710391	4726729	+
ENSG00000144554	-1.60287	4.18733	2.13631e-27	1.10882e-26	FANCD2	protein_coding	3	10068098	10143614	+
ENSG00000167165	-1.60253	2.83283	1.47579e-22	6.32211e-22	UGT1A6	protein_coding	2	234600253	234681946	+
ENSG00000188010	-1.60156	2.21787	2.66635e-16	8.61325e-16	MORN2	protein_coding	2	39103103	39156213	+
ENSG00000184384	-1.60146	5.42775	5.15672e-48	5.01278e-47	MAML2	protein_coding	11	95709762	96076344	-
ENSG00000110328	-1.60026	5.05325	1.34856e-57	1.68873e-56	GALNT18	protein_coding	11	11292423	11643552	-
ENSG00000170037	-1.59958	5.31232	4.09228e-61	5.5955e-60	CNTROB	protein_coding	17	7835419	7853236	+
ENSG00000197837	-1.59958	0.757367	1.64727e-07	3.23195e-07	HIST4H4	protein_coding	12	14920933	14924065	-
ENSG00000160145	-1.59824	1.4793	2.8013e-10	6.47004e-10	KALRN	protein_coding	3	123798870	124445172	+
ENSG00000174684	-1.59728	3.48149	3.82464e-23	1.68484e-22	B3GNT1	protein_coding	11	66112843	66115163	-
ENSG00000223813	-1.59616	2.27881	2.97049e-15	9.06511e-15	AC007255.8	antisense	7	29553841	29603286	-
ENSG00000204308	-1.59602	4.9991	9.31244e-46	8.50863e-45	RNF5	protein_coding	6	32146131	32151930	+
ENSG00000214708	-1.59581	1.17586	1.34173e-10	3.15592e-10	AC090616.2	protein_coding	17	30468245	30470154	-
ENSG00000124243	-1.59576	4.0001	2.27577e-31	1.35311e-30	BCAS4	protein_coding	20	49411431	49493714	+
ENSG00000151320	-1.59566	0.260527	1.47919e-06	2.72485e-06	AKAP6	protein_coding	14	32798479	33300567	+
ENSG00000020181	-1.59532	3.25994	1.43921e-19	5.39388e-19	GPR124	protein_coding	8	37641709	37702414	+
ENSG00000159239	-1.59428	1.76311	1.98552e-11	4.9107e-11	C2orf81	protein_coding	2	74641304	74648718	-
ENSG00000161955	-1.59405	2.158	3.01469e-16	9.69733e-16	TNFSF13	protein_coding	17	7461609	7464925	+
ENSG00000205220	-1.594	4.51742	5.25437e-14	1.49515e-13	PSMB10	protein_coding	16	67968405	67970990	-
ENSG00000268812	-1.59282	0.310751	2.35425e-06	4.27355e-06	RP1-102K2.8	antisense	22	30641984	30642987	+
ENSG00000130844	-1.59166	1.45304	4.4995e-12	1.15026e-11	ZNF331	protein_coding	19	54024235	54083523	+
ENSG00000163364	-1.58801	1.05211	7.56053e-10	1.69836e-09	LINC01116	lincRNA	2	177494317	177502659	-
ENSG00000142765	-1.58798	5.38364	2.17644e-39	1.66978e-38	SYTL1	protein_coding	1	27668513	27680421	+
ENSG00000168938	-1.58719	4.00258	6.95925e-29	3.7979e-28	PPIC	protein_coding	5	122358945	122372436	-
ENSG00000100359	-1.58651	5.27941	1.34436e-53	1.52826e-52	SGSM3	protein_coding	22	40766595	40806293	+
ENSG00000162645	-1.58645	5.74111	1.25334e-37	9.14419e-37	GBP2	protein_coding	1	89571815	89616139	-
ENSG00000228393	-1.58517	1.24851	5.13162e-08	1.04039e-07	LINC01004	antisense	7	104590762	104653491	-
ENSG00000161040	-1.58499	0.403771	1.2508e-06	2.31691e-06	FBXL13	protein_coding	7	102453308	102715286	-
ENSG00000227375	-1.58396	1.2212	4.04597e-10	9.25111e-10	DLG1-AS1	antisense	3	197025123	197030618	+
ENSG00000163932	-1.58173	5.15435	5.24922e-46	4.82189e-45	PRKCD	protein_coding	3	53190025	53226733	+
ENSG00000231925	-1.57846	7.38605	3.55485e-48	3.46548e-47	TAPBP	protein_coding	6	33267471	33282164	-
ENSG00000073050	-1.57782	3.92094	3.98643e-27	2.04583e-26	XRCC1	protein_coding	19	44047192	44084625	-
ENSG00000260778	-1.57586	0.0760664	3.96588e-05	6.58111e-05	MIR940	lincRNA	16	2318156	2323419	+
ENSG00000099797	-1.57409	6.41843	1.35942e-38	1.0173e-37	TECR	protein_coding	19	14627897	14676792	+
ENSG00000107819	-1.57404	5.97366	9.81555e-49	9.70003e-48	SFXN3	protein_coding	10	102790991	102800998	+
ENSG00000133195	-1.57397	4.53033	2.17793e-41	1.76491e-40	SLC39A11	protein_coding	17	70642088	71088851	-
ENSG00000182858	-1.57396	3.86699	1.94963e-28	1.04934e-27	ALG12	protein_coding	22	50293877	50312106	-
ENSG00000167074	-1.57393	5.44606	2.71276e-60	3.65088e-59	TEF	protein_coding	22	41763337	41795330	+
ENSG00000257433	-1.57372	0.445558	8.33675e-07	1.56073e-06	RP1-197B17.3	lincRNA	12	48099868	48136077	+
ENSG00000183397	-1.57341	0.533239	2.68563e-06	4.85321e-06	C19orf71	protein_coding	19	3539152	3544028	+
ENSG00000224023	-1.57337	0.29682	5.61297e-06	9.9321e-06	RP11-383C5.4	lincRNA	10	127389005	127408135	-
ENSG00000113810	-1.57106	7.65349	2.21367e-37	1.6031e-36	SMC4	protein_coding	3	160117062	160152750	+
ENSG00000204852	-1.56953	4.39649	7.19865e-27	3.65189e-26	TCTN1	protein_coding	12	111051832	111087235	+
ENSG00000259826	-1.56852	0.345379	1.60777e-06	2.95495e-06	RP11-467D6.1	antisense	7	39987121	39989354	-
ENSG00000103479	-1.56827	7.1441	8.09756e-75	1.47775e-73	RBL2	protein_coding	16	53467889	53525561	+
ENSG00000233382	-1.56782	0.767895	1.19707e-07	2.36767e-07	NKAPP1	pseudogene	X	119254863	119379122	-
ENSG00000159788	-1.56747	4.59334	1.16589e-20	4.58814e-20	RGS12	protein_coding	4	3294755	3441640	+
ENSG00000185133	-1.5674	1.50316	3.53699e-12	9.09293e-12	INPP5J	protein_coding	22	31518717	31530682	+
ENSG00000125124	-1.56671	5.60311	4.4372e-53	4.95367e-52	BBS2	protein_coding	16	56500748	56554195	-
ENSG00000155755	-1.56624	4.33326	3.98896e-31	2.34724e-30	TMEM237	protein_coding	2	202484907	202508293	-
ENSG00000106049	-1.56597	6.41449	1.53285e-67	2.39499e-66	HIBADH	protein_coding	7	27565061	27702614	-
ENSG00000134253	-1.56564	2.51648	1.45141e-16	4.75022e-16	TRIM45	protein_coding	1	117653682	117665209	-
ENSG00000131269	-1.56447	4.29167	4.55527e-39	3.4561e-38	ABCB7	protein_coding	X	74273115	74376567	-
ENSG00000135617	-1.56432	2.41842	2.81265e-17	9.48428e-17	PRADC1	protein_coding	2	73455134	73460366	-
ENSG00000235106	-1.56409	4.91555	2.60072e-37	1.87842e-36	LINC00094	antisense	9	136890561	136899788	+
ENSG00000271646	-1.56407	0.435905	2.14074e-06	3.89788e-06	RP11-326I11.3	lincRNA	4	185395956	185398458	+
ENSG00000164054	-1.56367	6.87881	9.06435e-58	1.14344e-56	SHISA5	protein_coding	3	48509197	48542259	-
ENSG00000106976	-1.56361	5.36601	1.00525e-52	1.1078e-51	DNM1	protein_coding	9	130965658	131017527	+
ENSG00000197442	-1.5629	4.4556	1.94385e-42	1.63023e-41	MAP3K5	protein_coding	6	136878185	137113656	-
ENSG00000167705	-1.56255	3.72001	1.14893e-30	6.6633e-30	RILP	protein_coding	17	1549444	1553371	-
ENSG00000187210	-1.5608	3.66044	2.62004e-25	1.25606e-24	GCNT1	protein_coding	9	79034752	79122332	+
ENSG00000152763	-1.56056	0.18387	1.49233e-05	2.55831e-05	WDR78	protein_coding	1	67278568	67390570	-
ENSG00000136895	-1.56053	2.35439	9.1299e-16	2.87267e-15	GARNL3	protein_coding	9	129986544	130155939	+
ENSG00000085276	-1.55991	6.20077	2.05864e-52	2.23624e-51	MECOM	protein_coding	3	168801287	169381406	-
ENSG00000128159	-1.55824	4.69824	1.19322e-34	7.88968e-34	TUBGCP6	protein_coding	22	50656118	50683421	-
ENSG00000254184	-1.55692	1.22548	5.3069e-08	1.07433e-07	TYW1B	polymorphic_pseudogene	7	72023729	72298777	-
ENSG00000196659	-1.55615	3.87731	3.87792e-19	1.42145e-18	TTC30B	protein_coding	2	178413726	178417742	-
ENSG00000132967	-1.55587	2.03039	4.84279e-12	1.23501e-11	HMGB1P5	pseudogene	3	22423310	22424420	+
ENSG00000068137	-1.55493	4.76962	5.3566e-22	2.23729e-21	PLEKHH3	protein_coding	17	40819932	40829048	-
ENSG00000181350	-1.55487	0.285485	1.37122e-05	2.35777e-05	FAM211A	protein_coding	17	16344891	16395467	-
ENSG00000272030	-1.55476	0.718575	1.76296e-05	3.00569e-05	RP1-178F15.4	antisense	1	153603914	153606873	-
ENSG00000172922	-1.55216	3.57873	9.74368e-30	5.48137e-29	RNASEH2C	protein_coding	11	65482367	65488418	-
ENSG00000106258	-1.55156	2.01358	8.21514e-11	1.9606e-10	CYP3A5	protein_coding	7	99245817	99277621	-
ENSG00000205758	-1.55155	3.64939	1.33023e-31	7.97495e-31	CRYZL1	protein_coding	21	34961647	35016232	-
ENSG00000253910	-1.55006	0.476842	5.72716e-06	1.0125e-05	PCDHGB2	protein_coding	5	140739703	140892546	+
ENSG00000183496	-1.54838	0.601396	2.38184e-07	4.62808e-07	MEX3B	protein_coding	15	82334119	82338482	-
ENSG00000166689	-1.54756	6.18023	5.87247e-73	1.02915e-71	PLEKHA7	protein_coding	11	16799842	17035990	-
ENSG00000160325	-1.54728	3.08181	3.25225e-15	9.89848e-15	CACFD1	protein_coding	9	136325089	136335970	+
ENSG00000165792	-1.54679	5.22214	5.65462e-55	6.62359e-54	METTL17	protein_coding	14	21457929	21465189	+
ENSG00000173209	-1.54607	5.39669	1.69261e-33	1.08205e-32	AHSA2	protein_coding	2	61404553	61418338	+
ENSG00000182628	-1.54484	5.54993	1.60149e-53	1.81906e-52	SKA2	protein_coding	17	57187312	57232630	-
ENSG00000135838	-1.54463	3.53956	3.34881e-22	1.41423e-21	NPL	protein_coding	1	182758428	182799519	+
ENSG00000085117	-1.54454	6.86611	9.05852e-34	5.83454e-33	CD82	protein_coding	11	44585977	44641913	+
ENSG00000153048	-1.54151	6.02546	5.16364e-59	6.69903e-58	CARHSP1	protein_coding	16	8946799	8962866	-
ENSG00000135473	-1.5415	5.3222	1.04012e-37	7.60884e-37	PAN2	protein_coding	12	56710007	56727837	-
ENSG00000087586	-1.54066	5.42209	3.33612e-50	3.42289e-49	AURKA	protein_coding	20	54944445	54967393	-
ENSG00000100206	-1.54032	-0.0727565	5.45551e-05	8.97256e-05	DMC1	protein_coding	22	38914954	38966291	-
ENSG00000091428	-1.53901	1.26802	1.08097e-08	2.27864e-08	RAPGEF4	protein_coding	2	173600002	173917621	+
ENSG00000107438	-1.53795	9.52562	1.26724e-48	1.24962e-47	PDLIM1	protein_coding	10	96997329	97050781	-
ENSG00000108468	-1.53783	5.94717	4.43831e-66	6.70499e-65	CBX1	protein_coding	17	46147414	46178883	-
ENSG00000138834	-1.53771	4.95122	3.36421e-29	1.8552e-28	MAPK8IP3	protein_coding	16	1756184	1820318	+
ENSG00000177728	-1.53765	5.72425	3.71745e-56	4.50272e-55	KIAA0195	protein_coding	17	73437240	73496171	+
ENSG00000164749	-1.53625	1.9844	1.16523e-12	3.0747e-12	HNF4G	protein_coding	8	76320149	76479078	+
ENSG00000131435	-1.53589	5.70627	2.64332e-53	2.99001e-52	PDLIM4	protein_coding	5	131593364	131609147	+
ENSG00000248994	-1.53339	0.0472804	4.42616e-05	7.32007e-05	RP11-259O2.1	lincRNA	5	1933977	1959290	+
ENSG00000178149	-1.5325	4.04912	3.11567e-28	1.66709e-27	DALRD3	protein_coding	3	49052921	49059726	-
ENSG00000173402	-1.53216	7.39999	9.20439e-69	1.48212e-67	DAG1	protein_coding	3	49506146	49573048	+
ENSG00000115425	-1.53082	2.08041	1.68639e-14	4.91202e-14	PECR	protein_coding	2	216861052	216947678	-
ENSG00000102970	-1.53007	0.667678	1.87358e-06	3.42968e-06	CCL17	protein_coding	16	57438679	57449974	+
ENSG00000135723	-1.52913	3.89331	2.91113e-27	1.50357e-26	FHOD1	protein_coding	16	67263290	67281561	-
ENSG00000106133	-1.52905	3.35726	1.123e-23	5.0611e-23	NSUN5P2	pseudogene	7	72418120	72425329	-
ENSG00000183762	-1.52781	5.77212	4.45705e-54	5.11346e-53	KREMEN1	protein_coding	22	29469066	29564321	+
ENSG00000164603	-1.52731	3.71178	6.82293e-31	3.98402e-30	C7orf60	protein_coding	7	112459202	112579971	-
ENSG00000053371	-1.52707	4.8433	2.74881e-33	1.741e-32	AKR7A2	protein_coding	1	19630459	19638640	-
ENSG00000240771	-1.52698	1.38627	1.79253e-09	3.95205e-09	ARHGEF25	protein_coding	12	58003963	58013162	+
ENSG00000164099	-1.52613	4.10445	6.45512e-31	3.77247e-30	PRSS12	protein_coding	4	119201193	119274158	-
ENSG00000099139	-1.526	5.90627	7.52155e-67	1.16325e-65	PCSK5	protein_coding	9	78505560	78977255	+
ENSG00000187535	-1.5254	5.15614	9.28658e-51	9.7027e-50	IFT140	protein_coding	16	1560428	1662111	-
ENSG00000178467	-1.52528	3.26752	1.06328e-22	4.58224e-22	P4HTM	protein_coding	3	49027319	49044587	+
ENSG00000119640	-1.52446	2.99193	4.68164e-14	1.33606e-13	ACYP1	protein_coding	14	75519924	75536186	-
ENSG00000134627	-1.52427	0.9735	4.68565e-08	9.52368e-08	PIWIL4	protein_coding	11	94277006	94354587	+
ENSG00000147883	-1.52401	6.64943	2.37751e-58	3.02707e-57	CDKN2B	protein_coding	9	22002902	22009362	-
ENSG00000137310	-1.5238	4.8259	2.79044e-30	1.60003e-29	TCF19	protein_coding	6	31126319	31134936	+
ENSG00000178184	-1.5236	3.9061	3.72321e-21	1.49925e-20	PARD6G	protein_coding	18	77915115	78005429	-
ENSG00000154153	-1.52324	2.58138	1.17735e-17	4.0458e-17	FAM134B	protein_coding	5	16473147	16617167	-
ENSG00000198353	-1.52229	0.210923	9.93209e-06	1.72557e-05	HOXC4	protein_coding	12	54410715	54449813	+
ENSG00000116885	-1.52172	2.07439	1.60165e-14	4.67715e-14	OSCP1	protein_coding	1	36881428	36916086	-
ENSG00000160471	-1.51957	2.56672	2.98201e-16	9.59445e-16	COX6B2	protein_coding	19	55860674	55866182	-
ENSG00000169570	-1.51884	3.63918	3.08678e-29	1.70496e-28	DTWD2	protein_coding	5	118173017	118324240	-
ENSG00000178826	-1.51859	4.70663	5.64507e-19	2.04945e-18	TMEM139	protein_coding	7	142977050	142985141	+
ENSG00000102882	-1.51652	4.86531	1.48661e-29	8.28809e-29	MAPK3	protein_coding	16	30125426	30134827	-
ENSG00000167614	-1.51562	-0.153821	9.26866e-05	0.000149847	TTYH1	protein_coding	19	54926393	54948080	+
ENSG00000111700	-1.51507	2.50432	1.46873e-19	5.49999e-19	SLCO1B3	protein_coding	12	20963636	21243040	+
ENSG00000257800	-1.51425	1.00018	4.14064e-09	8.95024e-09	FNBP1P1	pseudogene	2	74347807	74350345	+
ENSG00000187601	-1.51218	0.766612	3.5812e-07	6.89005e-07	MAGEH1	protein_coding	X	55478538	55479998	+
ENSG00000176928	-1.51179	2.57295	8.58993e-14	2.4117e-13	GCNT4	protein_coding	5	74323289	74326724	-
ENSG00000168477	-1.5096	1.05895	6.65447e-08	1.33882e-07	TNXB	protein_coding	6	32008931	32083111	-
ENSG00000126016	-1.50888	5.05895	2.72922e-21	1.10484e-20	AMOT	protein_coding	X	112017731	112084043	-
ENSG00000214279	-1.50765	1.78021	4.29037e-11	1.0397e-10	RP11-108K14.4	pseudogene	10	135267432	135337062	+
ENSG00000204616	-1.50731	5.74424	9.62934e-42	7.90149e-41	TRIM31	protein_coding	6	30070674	30080883	-
ENSG00000183287	-1.50641	3.61581	1.0238e-19	3.85709e-19	CCBE1	protein_coding	18	57098172	57364612	-
ENSG00000187189	-1.5059	4.15261	1.80663e-33	1.15279e-32	TSPYL4	protein_coding	6	116571151	116575261	-
ENSG00000159214	-1.50536	3.43075	9.35388e-27	4.72946e-26	CCDC24	protein_coding	1	44457031	44462200	+
ENSG00000099365	-1.50361	0.610214	6.81903e-07	1.28486e-06	STX1B	protein_coding	16	31000577	31021949	-
ENSG00000079257	-1.50354	3.35774	6.76989e-19	2.45001e-18	LXN	protein_coding	3	158363611	158390482	-
ENSG00000110921	-1.50344	4.38067	7.81893e-37	5.56514e-36	MVK	protein_coding	12	110011060	110035067	+
ENSG00000253948	-1.5033	0.0889245	2.95454e-05	4.95331e-05	RP11-410L14.2	lincRNA	8	100008991	100025272	-
ENSG00000047346	-1.50094	5.40363	3.27714e-52	3.54298e-51	FAM214A	protein_coding	15	52873514	53002014	-
ENSG00000131981	-1.50072	7.41404	5.70542e-70	9.43117e-69	LGALS3	protein_coding	14	55590828	55612126	+
ENSG00000172331	-1.49978	4.4415	5.83972e-32	3.53821e-31	BPGM	protein_coding	7	134331560	134364565	+
ENSG00000129595	-1.4992	5.311	4.80373e-25	2.27662e-24	EPB41L4A	protein_coding	5	111478138	111755013	-
ENSG00000169683	-1.49836	4.35415	5.33762e-22	2.23072e-21	LRRC45	protein_coding	17	79981178	79989027	+
ENSG00000100100	-1.49809	6.50745	4.19183e-22	1.76371e-21	PIK3IP1	protein_coding	22	31677579	31688520	-
ENSG00000260766	-1.49744	1.21411	3.40916e-09	7.40535e-09	RP11-226L15.5	sense_overlapping	1	159994743	159996584	-
ENSG00000196220	-1.49713	3.25958	5.35354e-19	1.94567e-18	SRGAP3	protein_coding	3	9022275	9404737	-
ENSG00000115841	-1.49582	1.38294	1.9482e-10	4.54568e-10	RMDN2	protein_coding	2	38150330	38294285	+
ENSG00000107485	-1.49516	7.01183	2.14671e-59	2.81437e-58	GATA3	protein_coding	10	8095567	8117161	+
ENSG00000234882	-1.49493	0.478124	3.89546e-06	6.96957e-06	EIF3EP1	pseudogene	6	74001685	74003000	+
ENSG00000151849	-1.49439	4.21993	2.43615e-25	1.16913e-24	CENPJ	protein_coding	13	25457171	25497018	-
ENSG00000214595	-1.49304	1.0738	8.93326e-09	1.89067e-08	EML6	protein_coding	2	54950636	55199157	+
ENSG00000226950	-1.49262	3.60295	2.6494e-26	1.32189e-25	DANCR	processed_transcript	4	53578597	53586518	+
ENSG00000013563	-1.49239	3.70868	1.33124e-27	6.95182e-27	DNASE1L1	protein_coding	X	153629579	153640449	-
ENSG00000119333	-1.49218	6.67285	1.46607e-42	1.23484e-41	WDR34	protein_coding	9	131395940	131419066	-
ENSG00000197459	-1.49203	0.343466	4.50357e-05	7.44268e-05	HIST1H2BH	protein_coding	6	26251879	26252303	+
ENSG00000196787	-1.49152	4.02802	5.51874e-16	1.755e-15	HIST1H2AG	protein_coding	6	27100832	27103070	+
ENSG00000105967	-1.49151	0.561135	8.90064e-07	1.66221e-06	TFEC	protein_coding	7	115575202	115799950	-
ENSG00000224594	-1.4914	1.31114	7.27355e-10	1.63652e-09	RPL29P19	pseudogene	8	49297150	49297609	+
ENSG00000251307	-1.49104	-0.170219	0.000151786	0.000240869	RP11-506H20.1	antisense	5	54529762	54591029	+
ENSG00000166974	-1.49085	5.83994	2.12212e-26	1.06238e-25	MAPRE2	protein_coding	18	32556892	32723434	+
ENSG00000139974	-1.49031	2.47417	8.73166e-18	3.00882e-17	SLC38A6	protein_coding	14	61447832	61550451	+
ENSG00000231360	-1.49019	0.677809	3.80838e-07	7.3148e-07	AL592284.1	protein_coding	1	144339738	144521058	+
ENSG00000227450	-1.48966	-0.169492	0.000198991	0.000312443	CTB-58E17.5	protein_coding	17	36905613	36906969	+
ENSG00000213865	-1.48953	0.819148	5.38477e-07	1.02306e-06	C8orf44	protein_coding	8	67579850	67597799	+
ENSG00000273340	-1.48912	0.477581	4.55823e-06	8.11927e-06	MICE	pseudogene	6	29709508	29716746	-
ENSG00000171811	-1.48844	0.677855	2.25848e-07	4.39214e-07	TTC40	protein_coding	10	134621896	134756327	-
ENSG00000005882	-1.48819	4.23312	8.06156e-34	5.20465e-33	PDK2	protein_coding	17	48172101	48189516	+
ENSG00000183508	-1.48818	0.434129	1.28458e-05	2.21297e-05	FAM46C	protein_coding	1	118148556	118170994	+
ENSG00000127586	-1.48763	4.71317	2.96534e-33	1.8764e-32	CHTF18	protein_coding	16	838046	850737	+
ENSG00000105483	-1.48741	2.78929	3.82804e-17	1.28386e-16	CARD8	protein_coding	19	48684027	48759203	-
ENSG00000101276	-1.48739	2.87674	3.33358e-17	1.12077e-16	SLC52A3	protein_coding	20	740724	749131	-
ENSG00000172456	-1.48729	2.38299	7.78961e-17	2.57465e-16	FGGY	protein_coding	1	59762310	60233347	+
ENSG00000154529	-1.48693	0.639123	6.86072e-07	1.292e-06	CNTNAP3B	protein_coding	9	43684902	43924049	+
ENSG00000141934	-1.48612	5.27325	5.0386e-46	4.63463e-45	PPAP2C	protein_coding	19	281040	291393	-
ENSG00000225828	-1.48579	2.59616	3.03269e-16	9.75064e-16	FAM229A	protein_coding	1	32826871	32829879	-
ENSG00000137720	-1.48529	4.05067	6.89375e-24	3.12537e-23	C11orf1	protein_coding	11	111749659	111756699	+
ENSG00000105227	-1.48515	1.95852	8.72537e-14	2.44822e-13	PRX	protein_coding	19	40899675	40919273	-
ENSG00000273002	-1.48431	1.25711	1.73344e-09	3.82423e-09	RP11-336K24.12	antisense	1	155948590	155952777	+
ENSG00000198899	-1.48341	11.6407	1.48959e-15	4.62315e-15	MT-ATP6	protein_coding	MT	8527	9207	+
ENSG00000176393	-1.48253	6.95582	3.76768e-58	4.77484e-57	RNPEP	protein_coding	1	201951500	201975275	+
ENSG00000178028	-1.48222	4.31991	5.39884e-32	3.27834e-31	DMAP1	protein_coding	1	44679127	44686353	+
ENSG00000135821	-1.48201	9.21717	3.77096e-15	1.14188e-14	GLUL	protein_coding	1	182350839	182361341	-
ENSG00000167065	-1.48168	2.64453	3.85078e-13	1.04492e-12	DUSP18	protein_coding	22	31048038	31063877	-
ENSG00000239521	-1.48135	2.14649	1.13392e-12	2.99382e-12	GATS	pseudogene	7	99798276	99869837	-
ENSG00000112992	-1.48129	5.57443	1.93284e-59	2.53885e-58	NNT	protein_coding	5	43602794	43707507	+
ENSG00000179163	-1.48092	3.58609	4.20714e-27	2.15506e-26	FUCA1	protein_coding	1	24171567	24194784	-
ENSG00000172197	-1.47951	6.10417	3.93015e-64	5.76549e-63	MBOAT1	protein_coding	6	20100935	20212670	-
ENSG00000198830	-1.47939	7.66507	6.83065e-52	7.32116e-51	HMGN2	protein_coding	1	26798941	26802463	+
ENSG00000233927	-1.47886	7.64508	8.5284e-65	1.26329e-63	RPS28	protein_coding	19	8386042	8388224	+
ENSG00000138271	-1.47779	6.02526	1.29575e-57	1.62407e-56	GPR87	protein_coding	3	151011891	151034740	-
ENSG00000198840	-1.47747	9.64192	2.03733e-37	1.47774e-36	MT-ND3	protein_coding	MT	10059	10404	+
ENSG00000247828	-1.47643	2.5983	1.30822e-17	4.48088e-17	TMEM161B-AS1	antisense	5	87564712	87732502	+
ENSG00000174371	-1.47612	3.92016	9.92668e-20	3.74185e-19	EXO1	protein_coding	1	242011269	242058450	+
ENSG00000104863	-1.47585	1.00648	5.66356e-08	1.14416e-07	LIN7B	protein_coding	19	49617581	49621717	+
ENSG00000169220	-1.47434	3.68824	3.31131e-24	1.51781e-23	RGS14	protein_coding	5	176784838	176799602	+
ENSG00000260942	-1.47432	1.14824	2.40735e-07	4.677e-07	CAPN10-AS1	antisense	2	241522117	241526116	-
ENSG00000130349	-1.47241	3.19558	2.5729e-20	9.97036e-20	C6orf203	protein_coding	6	107349407	107372546	+
ENSG00000227097	-1.47161	2.32643	2.96253e-14	8.53646e-14	RP11-742N3.1	pseudogene	11	82400571	82400944	+
ENSG00000165698	-1.4716	2.8181	2.24152e-16	7.2718e-16	C9orf9	protein_coding	9	135753414	135765588	+
ENSG00000143158	-1.46996	5.01311	2.42076e-39	1.85619e-38	MPC2	protein_coding	1	167885967	167906278	-
ENSG00000130748	-1.46966	3.42507	2.44019e-15	7.48687e-15	TMEM160	protein_coding	19	47549165	47551888	-
ENSG00000116133	-1.46859	8.12245	1.64361e-49	1.66146e-48	DHCR24	protein_coding	1	55315306	55352891	-
ENSG00000136205	-1.46726	7.95601	2.93114e-61	4.02797e-60	TNS3	protein_coding	7	47314752	47622156	-
ENSG00000178295	-1.46709	4.89231	4.9636e-36	3.43984e-35	GEN1	protein_coding	2	17935125	17966632	+
ENSG00000198870	-1.46645	-0.328812	0.000467184	0.000711511	C9orf96	protein_coding	9	136243117	136271220	+
ENSG00000176155	-1.4662	5.1535	1.3549e-25	6.56445e-25	CCDC57	protein_coding	17	80059336	80170706	-
ENSG00000145088	-1.46611	2.61771	3.56606e-13	9.69002e-13	EAF2	protein_coding	3	121554030	121605373	+
ENSG00000100897	-1.46609	5.78341	1.01471e-61	1.40855e-60	DCAF11	protein_coding	14	24583404	24594451	+
ENSG00000259768	-1.4649	0.223176	1.24892e-05	2.15344e-05	RP5-991G20.1	antisense	16	72699069	72821143	+
ENSG00000198938	-1.4639	12.1994	5.89577e-26	2.89231e-25	MT-CO3	protein_coding	MT	9207	9990	+
ENSG00000273221	-1.46359	0.00401829	6.24322e-05	0.000102202	RP5-1180E21.5	antisense	1	111727037	111727683	-
ENSG00000070081	-1.4633	4.30629	3.4306e-29	1.89028e-28	NUCB2	protein_coding	11	17229700	17371521	+
ENSG00000107331	-1.46327	5.62609	8.35413e-54	9.54448e-53	ABCA2	protein_coding	9	139901686	139923367	-
ENSG00000079616	-1.46316	5.97559	1.97848e-45	1.79572e-44	KIF22	protein_coding	16	29802040	29816706	+
ENSG00000153044	-1.46185	4.55901	1.89725e-30	1.09568e-29	CENPH	protein_coding	5	68485375	68506184	+
ENSG00000260597	-1.46168	0.45765	3.28722e-06	5.90913e-06	AC012531.25	lincRNA	12	54413694	54416373	+
ENSG00000151474	-1.46123	3.73801	8.35351e-22	3.46049e-21	FRMD4A	protein_coding	10	13685706	14504141	-
ENSG00000137100	-1.4598	4.58457	3.51147e-37	2.52424e-36	DCTN3	protein_coding	9	34613548	34620515	-
ENSG00000148814	-1.45944	2.12678	8.87044e-14	2.48587e-13	LRRC27	protein_coding	10	134145614	134195010	+
ENSG00000213971	-1.45926	0.222082	2.88574e-05	4.84152e-05	RP11-15H20.6	processed_transcript	19	23442708	23457053	-
ENSG00000196177	-1.45808	3.88784	3.56234e-31	2.10163e-30	ACADSB	protein_coding	10	124768495	124817827	+
ENSG00000177380	-1.45776	2.41107	2.10927e-13	5.8076e-13	PPFIA3	protein_coding	19	49622646	49654283	+
ENSG00000143819	-1.45743	4.10955	3.94003e-20	1.51226e-19	EPHX1	protein_coding	1	225997794	226033260	+
ENSG00000079335	-1.45677	2.37213	2.25837e-15	6.94459e-15	CDC14A	protein_coding	1	100810584	100985833	+
ENSG00000131788	-1.45662	5.57343	2.66166e-38	1.97668e-37	PIAS3	protein_coding	1	145575233	145586546	+
ENSG00000008382	-1.45651	3.72877	7.32477e-26	3.57412e-25	MPND	protein_coding	19	4343524	4360083	+
ENSG00000155085	-1.45528	3.04835	2.06551e-22	8.79608e-22	AK9	protein_coding	6	109814059	110012420	-
ENSG00000198947	-1.45492	4.78984	1.69654e-31	1.014e-30	DMD	protein_coding	X	31115794	33357558	-
ENSG00000184916	-1.45207	7.66959	2.02862e-39	1.55987e-38	JAG2	protein_coding	14	105607318	105635161	-
ENSG00000124785	-1.45101	0.612854	1.90684e-06	3.4887e-06	NRN1	protein_coding	6	5998232	6007200	-
ENSG00000259065	-1.45045	0.759379	2.4306e-06	4.40748e-06	RP5-1021I20.1	antisense	14	74254063	74269973	+
ENSG00000111319	-1.45045	6.91051	4.22329e-26	2.08228e-25	SCNN1A	protein_coding	12	6456009	6486896	-
ENSG00000198721	-1.45016	4.75864	3.03416e-27	1.56593e-26	ECI2	protein_coding	6	4115923	4135831	-
ENSG00000214842	-1.44949	1.20824	8.89735e-09	1.88336e-08	RAD51AP2	protein_coding	2	17691851	17699706	-
ENSG00000134245	-1.44893	2.3802	5.65891e-14	1.60658e-13	WNT2B	protein_coding	1	113009163	113072787	+
ENSG00000186976	-1.44892	1.623	3.62288e-11	8.81849e-11	EFCAB6	protein_coding	22	43924624	44208217	-
ENSG00000100162	-1.44849	2.41351	1.28141e-15	3.99604e-15	CENPM	protein_coding	22	42334725	42343168	-
ENSG00000196391	-1.44821	1.09411	3.36077e-07	6.47599e-07	ZNF774	protein_coding	15	90895477	90909324	+
ENSG00000166444	-1.44727	6.05677	2.10822e-46	1.95629e-45	ST5	protein_coding	11	8714898	8932498	-
ENSG00000172053	-1.44709	7.05745	4.29775e-61	5.87059e-60	QARS	protein_coding	3	49133365	49142553	-
ENSG00000100429	-1.4463	0.358301	1.97118e-05	3.34692e-05	HDAC10	protein_coding	22	50683612	50689834	-
ENSG00000112367	-1.44369	3.557	1.21808e-23	5.47874e-23	FIG4	protein_coding	6	110012499	110146631	+
ENSG00000134996	-1.44338	6.04031	2.5419e-55	3.0096e-54	OSTF1	protein_coding	9	77703459	77762181	+
ENSG00000184949	-1.44313	1.0374	4.28948e-08	8.73792e-08	FAM227A	protein_coding	22	38974125	39052634	-
ENSG00000205213	-1.44222	6.22976	4.91204e-62	6.87435e-61	LGR4	protein_coding	11	27387508	27494322	-
ENSG00000127483	-1.44215	7.41387	6.94704e-62	9.69257e-61	HP1BP3	protein_coding	1	21069154	21113816	-
ENSG00000131116	-1.44185	2.63412	2.17675e-16	7.07173e-16	ZNF428	protein_coding	19	44111371	44124026	-
ENSG00000249115	-1.44054	3.25102	5.32186e-21	2.12486e-20	HAUS5	protein_coding	19	36103646	36116251	+
ENSG00000178425	-1.44036	5.20967	3.24172e-35	2.18892e-34	NT5DC1	protein_coding	6	116422012	116570660	+
ENSG00000119227	-1.43805	1.82793	2.99742e-12	7.74216e-12	PIGZ	protein_coding	3	196673214	196695931	-
ENSG00000092096	-1.4375	0.209373	0.000128107	0.000204764	SLC22A17	protein_coding	14	23815515	23822121	-
ENSG00000160781	-1.43738	3.6184	3.23454e-26	1.60344e-25	PAQR6	protein_coding	1	156213206	156217881	-
ENSG00000151689	-1.43738	5.52151	3.51319e-53	3.94786e-52	INPP1	protein_coding	2	191208196	191236391	+
ENSG00000170089	-1.43685	3.57608	5.70012e-24	2.59281e-23	RP11-423H2.1	pseudogene	5	177236408	177377733	+
ENSG00000260804	-1.4368	2.47722	4.64865e-14	1.32748e-13	RP11-566E18.3	lincRNA	2	217081768	217084915	+
ENSG00000164050	-1.4363	6.27631	4.70483e-52	5.06649e-51	PLXNB1	protein_coding	3	48445261	48471594	-
ENSG00000166451	-1.43543	4.81789	1.62605e-34	1.06999e-33	CENPN	protein_coding	16	81040103	81066719	+
ENSG00000060762	-1.43518	3.87488	1.99287e-28	1.07176e-27	MPC1	protein_coding	6	166778407	166796486	-
ENSG00000162981	-1.43348	5.07438	1.19407e-34	7.8915e-34	FAM84A	protein_coding	2	14772810	14790933	+
ENSG00000231607	-1.43128	1.9353	2.22879e-13	6.12681e-13	DLEU2	processed_transcript	13	50601269	50699856	-
ENSG00000183718	-1.43047	2.92042	3.62165e-20	1.39201e-19	TRIM52	protein_coding	5	180681417	180688119	-
ENSG00000099330	-1.43027	2.68852	1.08498e-17	3.73493e-17	OCEL1	protein_coding	19	17337013	17340028	+
ENSG00000272462	-1.43021	0.51947	1.29073e-05	2.223e-05	U91328.19	lincRNA	6	25992890	26002003	+
ENSG00000124374	-1.43019	2.89729	2.43424e-20	9.44906e-20	PAIP2B	protein_coding	2	71409869	71454213	-
ENSG00000261326	-1.42891	1.7029	1.57482e-07	3.09336e-07	RP5-1057J7.6	lincRNA	1	23607802	23613245	-
ENSG00000125850	-1.42853	3.35591	8.50593e-14	2.38959e-13	OVOL2	protein_coding	20	17937623	18039832	-
ENSG00000104518	-1.4284	4.18741	7.94537e-20	3.01409e-19	GSDMD	protein_coding	8	144635377	144645232	+
ENSG00000143971	-1.42772	4.7992	5.79997e-32	3.51568e-31	ETAA1	protein_coding	2	67624451	67637677	+
ENSG00000169231	-1.4268	5.12227	2.4993e-36	1.75245e-35	THBS3	protein_coding	1	155165379	155178842	-
ENSG00000186687	-1.42654	4.77696	3.05447e-36	2.12973e-35	LYRM7	protein_coding	5	130506503	130541119	+
ENSG00000090238	-1.4258	4.21678	1.43906e-28	7.77593e-28	YPEL3	protein_coding	16	30103635	30108236	-
ENSG00000128602	-1.42508	5.3128	6.40369e-35	4.27131e-34	SMO	protein_coding	7	128828713	128853386	+
ENSG00000143390	-1.42496	6.74184	3.20621e-39	2.44612e-38	RFX5	protein_coding	1	151313116	151319833	-
ENSG00000128951	-1.42483	6.25965	1.14478e-27	5.99181e-27	DUT	protein_coding	15	48623208	48635570	+
ENSG00000050165	-1.42456	3.65252	4.20366e-10	9.60205e-10	DKK3	protein_coding	11	11984653	12031316	-
[truncated: 2,976 more rows]

## Sheet: Sh+cyto vs ctrl
ensemble_id	logFC	logCPM	PValue	FDR	gene_name	type	chr	start	end	strand
ENSG00000156284	-7.82504	4.86436	6.82304656906761e-321	9.34416474666633e-319	CLDN8	protein_coding	21	31586324	31588391	-
ENSG00000139289	3.95076	9.21626	6.87518565856667e-314	8.88261015038345e-312	PHLDA1	protein_coding	12	76419227	76427712	-
ENSG00000048052	3.04948	8.01487	4.80305539427948e-312	6.14746202099603e-310	HDAC9	protein_coding	7	18126572	19042039	+
ENSG00000183044	-5.40882	4.91801	4.30721559742888e-314	5.61783977207298e-312	ABAT	protein_coding	16	8768422	8878432	+
ENSG00000167964	-8.09235	4.82271	3.34916231871573e-318	4.49674292221492e-316	RAB26	protein_coding	16	2190804	2204166	+
ENSG00000130600	-10.4421	4.53261	2.71518716328515e-319	3.68163243157474e-317	H19	processed_transcript	11	2016406	2022700	-
ENSG00000175505	4.08728	5.2051	2.44562494691417e-321	3.38311450989794e-319	CLCF1	protein_coding	11	67131639	67141648	-
ENSG00000116285	4.15479	6.25738	2.02999666894103e-317	2.6991072237251e-315	ERRFI1	protein_coding	1	8064464	8086368	-
ENSG00000168077	-3.66979	5.88806	7.83642856777776e-317	1.03192201167286e-314	SCARA3	protein_coding	8	27491385	27534293	+
ENSG00000185437	1.181	0.376566	0.00910868	0.0117361	SH3BGR	protein_coding	21	40817781	40887433	+
ENSG00000011465	-14.5699	6.62615	0	0	DCN	protein_coding	12	91539025	91576900	-
ENSG00000125999	-13.2185	5.29721	0	0	BPIFB1	protein_coding	20	31861286	31897684	+
ENSG00000232316	-12.1864	4.2919	8.57775e-236	6.15038e-234	RP1-124C6.1	lincRNA	6	113749742	113754623	-
ENSG00000188373	-11.9859	4.09687	2.22484e-254	1.84662e-252	C10orf99	protein_coding	10	85933494	85945050	+
ENSG00000132938	-11.8143	3.93096	6.28165e-239	4.65012e-237	MTUS2	protein_coding	13	29598748	30077892	+
ENSG00000167768	-11.4861	3.6133	5.06634e-202	2.75331e-200	KRT1	protein_coding	12	53068520	53074191	-
ENSG00000196542	-11.1433	3.28308	4.96183e-146	1.52019e-144	SPTSSB	protein_coding	3	161062580	161090668	-
ENSG00000205403	-10.9194	3.06658	1.60074e-130	4.34102e-129	CFI	protein_coding	4	110661852	110723335	-
ENSG00000140451	-10.7749	2.92707	9.58946e-132	2.62131e-130	PIF1	protein_coding	15	65107831	65117867	-
ENSG00000187908	-10.325	2.49468	3.97427e-96	6.91583e-95	DMBT1	protein_coding	10	124320181	124403252	+
ENSG00000078900	-10.3227	2.49219	1.27349e-89	2.00234e-88	TP73	protein_coding	1	3569084	3652765	+
ENSG00000170477	-10.2592	9.92701	0	0	KRT4	protein_coding	12	53200333	53208335	-
ENSG00000266976	-10.1277	4.22753	2.98298e-253	2.41727e-251	AC079466.1	lincRNA	19	29097595	29106136	+
ENSG00000064787	-10.0365	2.2215	9.06373e-82	1.26661e-80	BCAS1	protein_coding	20	52553316	52687304	-
ENSG00000137975	-10.0109	6.06578	0	0	CLCA2	protein_coding	1	86889769	86922241	+
ENSG00000157404	-9.83567	2.0258	4.92056e-75	5.96874e-74	KIT	protein_coding	4	55524085	55606881	+
ENSG00000137745	-9.76067	5.52613	0	0	MMP13	protein_coding	11	102813724	102826463	-
ENSG00000233041	-9.68249	1.88186	4.31748e-68	4.64112e-67	PHGR1	protein_coding	15	40643234	40648635	+
ENSG00000116039	-9.68113	5.07854	0	0	ATP6V1B1	protein_coding	2	71163012	71192536	+
ENSG00000185432	-9.68111	5.0791	0	0	METTL7A	protein_coding	12	51317255	51326300	+
ENSG00000172548	-9.66435	1.86516	3.97498e-68	4.27631e-67	NIPAL4	protein_coding	5	156887027	156901725	+
ENSG00000089558	-9.47336	1.68314	3.39745e-65	3.46707e-64	KCNH4	protein_coding	17	40308909	40333296	-
ENSG00000189184	-9.43319	1.64523	1.2482e-63	1.23602e-62	PCDH18	protein_coding	4	138440072	138453648	-
ENSG00000169562	-9.43281	1.64509	1.78193e-61	1.68184e-60	GJB1	protein_coding	X	70435044	70445366	+
ENSG00000148735	-9.38172	1.59663	2.65956e-60	2.4298e-59	PLEKHS1	protein_coding	10	115511213	115543188	+
ENSG00000147041	-9.35861	1.57933	6.92502e-52	5.29231e-51	SYTL5	protein_coding	X	37865835	37988072	+
ENSG00000139329	-9.28437	1.50471	3.15576e-57	2.70621e-56	LUM	protein_coding	12	91496406	91505608	-
ENSG00000106025	-9.23268	1.45632	7.53791e-55	6.14474e-54	TSPAN12	protein_coding	7	120427376	120498456	-
ENSG00000133107	-9.21095	1.43909	1.83715e-41	1.09153e-40	TRPC4	protein_coding	13	38210773	38444562	-
ENSG00000123080	-9.2036	3.33489	2.67559e-145	8.14271e-144	CDKN2C	protein_coding	1	51426417	51440305	+
ENSG00000169271	-9.14425	1.37267	7.68228e-46	5.04599e-45	HSPB3	protein_coding	5	53751445	53752207	+
ENSG00000165621	-9.12524	1.35884	3.00234e-45	1.94683e-44	OXGR1	protein_coding	13	97637973	97646984	-
ENSG00000170085	-9.10191	1.32787	3.16821e-43	1.95974e-42	SIMC1	protein_coding	5	175665365	175772994	+
ENSG00000139055	-9.09524	3.23062	1.76994e-157	6.18352e-156	ERP27	protein_coding	12	15066969	15092016	-
ENSG00000178597	-8.9677	1.20692	6.6107e-48	4.62142e-47	PSAPL1	protein_coding	4	7432022	7436700	-
ENSG00000254967	-8.89509	1.13571	7.6954e-42	4.61421e-41	RP11-680F20.6	antisense	11	125820011	125826214	+
ENSG00000163286	-8.86798	4.94755	0	0	ALPPL2	protein_coding	2	233271553	233275424	+
ENSG00000250685	-8.86215	1.11131	8.17517e-40	4.65332e-39	RP11-486L19.2	antisense	16	84226164	84230659	-
ENSG00000267194	-8.77932	1.03285	2.49447e-40	1.43597e-39	RP1-193H18.2	lincRNA	17	67547499	67550002	+
ENSG00000145526	-8.75193	1.00496	9.3522e-37	4.87918e-36	CDH18	protein_coding	5	19473060	20575982	-
ENSG00000179023	-8.73718	0.990657	5.23548e-40	2.99749e-39	KLHDC7A	protein_coding	1	18807424	18812478	+
ENSG00000109101	-8.68098	0.93708	3.73429e-37	1.9738e-36	FOXN1	protein_coding	17	26833261	26865914	+
ENSG00000186526	-8.67669	0.935618	1.66421e-39	9.41017e-39	CYP4F8	processed_transcript	19	15726029	15741448	+
ENSG00000113578	-8.6184	0.880217	5.0955e-36	2.59996e-35	FGF1	protein_coding	5	141971743	142077617	-
ENSG00000159212	-8.60499	0.870107	4.85941e-37	2.5596e-36	CLIC6	protein_coding	21	36041688	36090525	+
ENSG00000184828	-8.58441	4.0126	3.13293e-221	2.04311e-219	ZBTB7C	protein_coding	18	45553044	45937123	-
ENSG00000235741	-8.5024	0.775997	3.08737e-34	1.49988e-33	RP5-866L20.1	lincRNA	1	54982085	54982932	-
ENSG00000029534	-8.45393	0.731466	8.77701e-34	4.21758e-33	ANK1	protein_coding	8	41510739	41754280	-
ENSG00000146666	-8.41088	0.687016	8.1822e-26	3.12131e-25	LINC00525	antisense	7	47801074	47806370	+
ENSG00000075035	-8.4068	0.686602	1.60837e-32	7.41138e-32	WSCD2	protein_coding	12	108523248	108644314	+
ENSG00000177694	-8.32529	2.49068	1.20547e-104	2.31866e-103	NAALADL2	protein_coding	3	174156363	175523428	+
ENSG00000197353	-8.2941	2.45883	9.14044e-95	1.5416e-93	LYPD2	protein_coding	8	143831568	143833952	-
ENSG00000096006	-8.293	2.46014	3.77601e-100	6.83123e-99	CRISP3	protein_coding	6	49695097	49712150	-
ENSG00000110777	-8.24653	0.538235	2.13418e-25	8.01853e-25	POU2AF1	protein_coding	11	111222977	111326355	-
ENSG00000196167	-8.20015	4.00909	1.28931e-169	5.16289e-168	COLCA1	protein_coding	11	111164114	111175770	-
ENSG00000112984	-8.15221	5.74081	0	0	KIF20A	protein_coding	5	137514408	137523404	+
ENSG00000203697	-8.13384	2.30752	2.18571e-93	3.6195e-92	CAPN8	protein_coding	1	223711349	223853436	-
ENSG00000106541	-8.08444	6.33054	0	0	AGR2	protein_coding	7	16831435	16873057	-
ENSG00000083782	-8.02512	0.346042	5.3832e-24	1.92739e-23	EPYC	protein_coding	12	91357456	91398803	-
ENSG00000108984	-8.02371	2.2043	2.56513e-79	3.42393e-78	MAP2K6	protein_coding	17	67410839	67539472	+
ENSG00000131771	-8.02063	0.336421	1.74737e-25	6.59055e-25	PPP1R1B	protein_coding	17	37782993	37792879	+
ENSG00000103485	-7.99274	0.311908	1.58061e-25	5.9731e-25	QPRT	protein_coding	16	29674600	29710020	+
ENSG00000127084	-7.94752	6.00985	0	0	FGD3	protein_coding	9	95709733	95798518	+
ENSG00000172243	-7.92267	0.249403	2.07123e-24	7.53601e-24	CLEC7A	protein_coding	12	10269376	10282857	-
ENSG00000129151	-7.88023	0.210711	2.28806e-22	7.75809e-22	BBOX1	protein_coding	11	27062272	27149356	+
ENSG00000260265	-7.87258	0.208617	2.21649e-22	7.51915e-22	RP11-44F21.5	lincRNA	4	76006912	76009927	-
ENSG00000166509	-7.8437	2.0336	1.10991e-70	1.25414e-69	CLEC3A	protein_coding	16	78056412	78100658	+
ENSG00000087128	-7.83269	3.65393	2.77878e-173	1.14625e-171	TMPRSS11E	protein_coding	4	69313167	69363322	+
ENSG00000163531	-7.82751	3.64997	2.49469e-201	1.34507e-199	NFASC	protein_coding	1	204797779	204991950	+
ENSG00000152495	-7.80156	0.142704	1.9312e-22	6.56763e-22	CAMK4	protein_coding	5	110559351	110830584	+
ENSG00000198759	-7.76257	1.95376	6.32886e-74	7.55656e-73	EGFL6	protein_coding	X	13587724	13651694	+
ENSG00000168405	-7.75005	0.0997786	1.53201e-20	4.83764e-20	CMAHP	pseudogene	6	25081548	25166793	-
ENSG00000127129	-7.70459	0.0574994	4.63582e-21	1.49207e-20	EDN2	protein_coding	1	41944446	41950344	-
ENSG00000154188	-7.67044	0.0277772	1.18293e-20	3.75092e-20	ANGPT1	protein_coding	8	108261721	108510283	-
ENSG00000189182	-7.64389	1.84126	4.84177e-68	5.20063e-67	KRT77	protein_coding	12	53083410	53097247	-
ENSG00000244280	-7.60022	-0.0333022	1.47873e-19	4.49825e-19	ECEL1P2	pseudogene	2	233250460	233252167	-
ENSG00000148600	-7.5829	-0.0486446	1.24304e-18	3.66175e-18	CDHR1	protein_coding	10	85954410	85979377	+
ENSG00000134215	-7.5826	5.08853	0	0	VAV3	protein_coding	1	108113782	108507766	-
ENSG00000215458	-7.52776	-0.096599	2.52597e-18	7.33994e-18	AP001053.11	antisense	21	45225639	45232448	-
ENSG00000147255	-7.5225	-0.0972586	4.52544e-15	1.15154e-14	IGSF1	protein_coding	X	130407480	130533677	-
ENSG00000248429	-7.48814	-0.130021	5.25318e-18	1.50791e-17	RP11-597D13.9	antisense	4	159091904	159124029	+
ENSG00000070526	-7.47105	3.83715	9.54083e-206	5.46702e-204	ST6GALNAC1	protein_coding	17	74620843	74639920	-
ENSG00000154736	-7.43048	-0.180367	2.40538e-17	6.72965e-17	ADAMTS5	protein_coding	21	28290231	28338832	-
ENSG00000180638	-7.40832	1.62086	2.18401e-55	1.80181e-54	SLC47A2	protein_coding	17	19581601	19622292	-
ENSG00000211448	-7.39329	3.52133	1.71812e-139	4.96408e-138	DIO2	protein_coding	14	80663873	80854100	-
ENSG00000180347	-7.38806	-0.215861	9.71697e-17	2.65669e-16	CCDC129	protein_coding	7	31553704	31698334	+
ENSG00000106066	-7.37838	-0.217119	1.52797e-14	3.79706e-14	CPVL	protein_coding	7	29034847	29235067	-
ENSG00000230490	-7.36717	-0.233721	1.16049e-16	3.16655e-16	RP11-141M1.3	lincRNA	13	33929343	34250905	-
ENSG00000130701	-7.32713	1.54211	9.45455e-52	7.19734e-51	RBBP8NL	protein_coding	20	60985293	61002589	-
ENSG00000134533	-7.301	-0.28883	2.33596e-15	6.03206e-15	RERG	protein_coding	12	15260717	15501609	-
ENSG00000226044	-7.26919	1.48901	3.18277e-54	2.549e-53	RP11-463P17.1	lincRNA	10	48324788	48332197	-
ENSG00000178750	-7.18395	1.40744	2.40971e-53	1.89443e-52	STX19	protein_coding	3	93733213	93747454	-
ENSG00000006747	-7.16468	-0.404609	1.44248e-14	3.59046e-14	SCIN	protein_coding	7	12610203	12693228	+
ENSG00000142973	-7.09854	4.71571	0	0	CYP4B1	protein_coding	1	47223510	47285085	+
ENSG00000130055	-7.06199	-0.488545	2.83308e-13	6.63231e-13	GDPD2	protein_coding	X	69642881	69653240	+
ENSG00000240541	-7.05797	1.28964	1.34792e-49	9.80857e-49	TM4SF1-AS1	antisense	3	149095565	149104370	+
ENSG00000197408	-7.03699	1.2707	9.12521e-48	6.35655e-47	CYP2B6	protein_coding	19	41497204	41524303	+
ENSG00000170484	-6.9832	-0.553884	7.59637e-13	1.73967e-12	KRT74	protein_coding	12	52959566	52967609	-
ENSG00000180155	-6.96556	4.97982	0	0	LYNX1	protein_coding	8	143845752	143859640	-
ENSG00000227533	-6.95462	-0.576779	1.41099e-12	3.1966e-12	SLC2A1-AS1	lincRNA	1	43424720	43449029	+
ENSG00000000971	-6.94259	5.77966	0	0	CFH	protein_coding	1	196621008	196716634	+
ENSG00000186442	-6.94077	1.94022	1.52866e-66	1.60299e-65	KRT3	protein_coding	12	53183469	53189901	-
ENSG00000114013	-6.92955	3.69688	5.29557e-157	1.83139e-155	CD86	protein_coding	3	121774213	121839983	+
ENSG00000198483	-6.92297	1.16244	4.10426e-42	2.48268e-41	ANKRD35	protein_coding	1	145549230	145568526	+
ENSG00000154654	-6.89065	1.13448	3.3496e-42	2.02797e-41	NCAM2	protein_coding	21	22370633	22915650	+
ENSG00000002726	-6.88879	6.03965	0	0	AOC1	protein_coding	7	150521715	150558592	+
ENSG00000156689	-6.82525	1.07644	3.56785e-34	1.73269e-33	GLYATL2	protein_coding	11	58601542	58671688	-
ENSG00000168497	-6.80869	1.81939	9.06614e-66	9.3074e-65	SDPR	protein_coding	2	192699028	192711981	-
ENSG00000102837	-6.74939	8.43588	0	0	OLFM4	protein_coding	13	53602894	53626192	+
ENSG00000049283	-6.73073	4.75512	0	0	EPN3	protein_coding	17	48609904	48621111	+
ENSG00000197838	-6.72583	0.981864	2.07248e-38	1.1344e-37	CYP2A13	protein_coding	19	41594377	41602100	+
ENSG00000127324	-6.71503	1.73021	2.72351e-62	2.61927e-61	TSPAN8	protein_coding	12	71518865	71835678	-
ENSG00000129654	-6.71331	0.972903	9.42159e-35	4.63394e-34	FOXJ1	protein_coding	17	74132414	74137380	-
ENSG00000162040	-6.69395	0.951575	6.00717e-38	3.24657e-37	HS3ST6	protein_coding	16	1961464	1968441	-
ENSG00000110347	-6.63494	2.14348	6.62295e-70	7.36212e-69	MMP12	processed_transcript	11	102733467	102745764	-
ENSG00000132681	-6.61872	0.879663	2.86689e-25	1.07215e-24	ATP1A4	protein_coding	1	160121360	160156767	+
ENSG00000111348	-6.60798	6.45078	0	0	ARHGDIB	protein_coding	12	15094951	15114662	-
ENSG00000165716	-6.5652	0.836524	3.49463e-33	1.64577e-32	FAM69B	protein_coding	9	139607022	139618502	+
ENSG00000143341	-6.56003	3.89133	6.9612e-198	3.55722e-196	HMCN1	protein_coding	1	185703683	186160085	+
ENSG00000137261	-6.55667	0.828187	9.35461e-34	4.49198e-33	KIAA0319	protein_coding	6	24544332	24646383	-
ENSG00000132386	-6.55659	2.06962	3.43213e-46	2.28503e-45	SERPINF1	protein_coding	17	1665253	1680868	+
ENSG00000007062	-6.52702	0.795887	3.05447e-32	1.39856e-31	PROM1	protein_coding	4	15964699	16086001	-
ENSG00000173068	-6.52388	0.795655	7.08351e-31	3.11825e-30	BNC2	protein_coding	9	16409501	16870841	-
ENSG00000113140	-6.52184	6.51489	0	0	SPARC	protein_coding	5	151040657	151066726	-
ENSG00000169752	-6.5052	3.7191	5.70119e-199	2.95749e-197	NRG4	protein_coding	15	76228310	76352136	-
ENSG00000012504	-6.47617	0.751639	5.30397e-30	2.27491e-29	NR1H4	protein_coding	12	100867486	100958191	+
ENSG00000221845	-6.46802	0.742337	2.14734e-30	9.30627e-30	C7orf65	protein_coding	7	47694842	47701246	+
ENSG00000221890	-6.46228	3.07168	1.42275e-128	3.76877e-127	NPTXR	protein_coding	22	39214457	39239987	-
ENSG00000165072	-6.43195	2.31259	1.44498e-77	1.85812e-76	MAMDC2	protein_coding	9	72658497	72841886	+
ENSG00000170927	-6.42151	2.82966	1.45717e-114	3.21871e-113	PKHD1	protein_coding	6	51480098	51952423	-
ENSG00000100867	-6.39275	3.8358	1.48534e-134	4.12612e-133	DHRS2	protein_coding	14	24099324	24114848	+
ENSG00000134398	-6.3912	0.675754	1.1175e-31	5.03757e-31	ERN2	protein_coding	16	23701647	23724821	-
ENSG00000143318	-6.37041	0.650419	3.36462e-24	1.21323e-23	CASQ1	protein_coding	1	160160285	160171676	+
ENSG00000233251	-6.35085	4.08349	2.10607e-211	1.28189e-209	AC007743.1	antisense	2	56400669	56412905	-
ENSG00000160471	-6.32529	2.21333	3.5687e-78	4.64576e-77	COX6B2	protein_coding	19	55860674	55866182	-
ENSG00000188921	-6.32011	2.49568	4.57314e-96	7.93778e-95	PTPLAD2	protein_coding	9	20995306	21031635	-
ENSG00000230943	-6.31158	3.76412	7.91731e-169	3.13375e-167	RP11-367G18.1	lincRNA	6	113944737	113971276	-
ENSG00000165092	-6.28488	2.69908	1.47819e-103	2.80774e-102	ALDH1A1	protein_coding	9	75515578	75695358	-
ENSG00000115718	-6.254	2.4327	7.59581e-79	1.00507e-77	PROC	protein_coding	2	128176003	128186822	+
ENSG00000104368	-6.21589	5.98879	0	0	PLAT	protein_coding	8	42032236	42065242	-
ENSG00000168646	-6.20344	1.25179	5.994e-40	3.42318e-39	AXIN2	protein_coding	17	63524681	63557765	-
ENSG00000182836	-6.16569	2.34828	1.59244e-87	2.45038e-86	PLCXD3	protein_coding	5	41307056	41510730	-
ENSG00000099957	-6.15692	2.33891	2.71091e-64	2.71587e-63	P2RX6	protein_coding	22	21364097	21383119	+
ENSG00000117318	-6.14991	7.39842	0	0	ID3	protein_coding	1	23884409	23886285	-
ENSG00000177679	-6.13085	2.31662	4.50624e-78	5.84956e-77	SRRM3	protein_coding	7	75831216	75916605	+
ENSG00000196632	-6.10306	0.417219	9.71689e-25	3.56668e-24	WNK3	protein_coding	X	54219256	54385075	-
ENSG00000124212	-6.07794	0.394026	5.29593e-25	1.96286e-24	PTGIS	protein_coding	20	48120411	48184683	-
ENSG00000196405	-6.05046	0.370552	1.389e-24	5.07398e-24	EVL	protein_coding	14	100437786	100610573	+
ENSG00000118557	-6.04515	1.10529	1.51131e-38	8.31218e-38	PMFBP1	protein_coding	16	72146056	72210777	-
ENSG00000138606	-6.03799	0.35882	3.34398e-24	1.20642e-23	SHF	protein_coding	15	45459412	45493373	-
ENSG00000185008	-6.03388	1.0932	6.96412e-40	3.96729e-39	ROBO2	protein_coding	3	75955846	77699115	+
ENSG00000158402	-6.01754	2.8267	1.6683e-105	3.24537e-104	CDC25C	protein_coding	5	137620954	137674044	-
ENSG00000145687	-6.00828	2.2025	1.21361e-66	1.27751e-65	SSBP2	protein_coding	5	80708840	81047616	-
ENSG00000055813	-5.98362	2.41448	4.43832e-78	5.77235e-77	CCDC85A	protein_coding	2	56411258	56613308	+
ENSG00000100033	-5.97851	5.79803	0	0	PRODH	protein_coding	22	18900294	18924066	-
ENSG00000172296	-5.96537	3.94978	1.64979e-205	9.3363e-204	SPTLC3	protein_coding	20	12989627	13147411	+
ENSG00000178568	-5.95929	0.287217	2.25316e-23	7.90801e-23	ERBB4	protein_coding	2	212240446	213403565	-
ENSG00000182759	-5.94428	2.5791	6.95363e-95	1.17423e-93	MAFA	protein_coding	8	144501352	144512576	-
ENSG00000126787	-5.92389	5.4471	2.65746e-254	2.1924e-252	DLGAP5	protein_coding	14	55614830	55658396	-
ENSG00000186862	-5.90114	0.236276	1.66196e-22	5.67172e-22	PDZD7	protein_coding	10	102767440	102790890	-
ENSG00000183856	-5.8992	5.25958	0	0	IQGAP3	protein_coding	1	156495197	156542396	-
ENSG00000165140	-5.8939	5.59198	0	0	FBP1	protein_coding	9	97365415	97402531	-
ENSG00000204941	-5.85485	4.80282	0	0	PSG5	protein_coding	19	43670408	43690688	-
ENSG00000179520	-5.85122	1.40839	6.12824e-49	4.38257e-48	SLC17A8	protein_coding	12	100750857	100815837	+
ENSG00000162738	-5.84991	3.32253	1.95362e-112	4.16094e-111	VANGL2	protein_coding	1	160370376	160398468	+
ENSG00000187398	-5.82301	5.83569	0	0	LUZP2	protein_coding	11	24518516	25104150	+
ENSG00000170962	-5.81897	4.52746	5.6911e-219	3.69382e-217	PDGFD	protein_coding	11	103777914	104035107	-
ENSG00000069764	-5.8095	0.15654	3.21957e-21	1.04409e-20	PLA2G10	protein_coding	16	14766405	14788526	-
ENSG00000138411	-5.79046	4.66502	1.82524e-306	2.2121e-304	HECW2	protein_coding	2	197059094	197458416	-
ENSG00000139144	-5.76294	0.115212	1.19398e-20	3.78508e-20	PIK3C2G	protein_coding	12	18400548	18801348	+
ENSG00000245573	-5.75731	0.103383	2.91529e-17	8.12968e-17	BDNF-AS	antisense	11	27528385	27719721	+
ENSG00000254535	-5.75661	1.32036	1.18118e-46	7.96076e-46	PABPC4L	protein_coding	4	135117488	135122903	-
ENSG00000162511	-5.74581	0.100728	2.89873e-20	9.07385e-20	LAPTM5	protein_coding	1	31205316	31230667	-
ENSG00000117650	-5.72491	4.71967	2.99222e-266	2.75023e-264	NEK2	protein_coding	1	211836114	211848960	-
ENSG00000181085	-5.71223	0.802292	4.11117e-28	1.67617e-27	MAPK15	protein_coding	8	144798429	144804628	+
ENSG00000188257	-5.69626	5.76354	0	0	PLA2G2A	protein_coding	1	20301925	20306932	-
ENSG00000100097	-5.67161	5.3607	5.86013e-305	7.03986e-303	LGALS1	protein_coding	22	38071615	38075813	+
ENSG00000173320	-5.66392	0.0293242	8.09107e-19	2.40102e-18	STOX2	protein_coding	4	184774584	184944679	+
ENSG00000137486	-5.65645	3.72585	3.40207e-184	1.52759e-182	ARRB1	protein_coding	11	74975226	75062873	-
ENSG00000075218	-5.65438	3.85992	1.90164e-143	5.67384e-142	GTSE1	protein_coding	22	46692638	46726707	+
ENSG00000234465	-5.6398	1.56469	2.21537e-49	1.60188e-48	PINLYP	protein_coding	19	44080952	44088116	+
ENSG00000117115	-5.63813	4.52123	2.8191e-281	2.96981e-279	PADI2	protein_coding	1	17393256	17445948	-
ENSG00000172824	-5.63725	0.732096	9.73808e-31	4.26898e-30	CES4A	protein_coding	16	67022492	67043661	+
ENSG00000185640	-5.63113	-0.000567097	1.89148e-17	5.31577e-17	KRT79	protein_coding	12	53215194	53228079	-
ENSG00000149021	-5.62691	9.26185	0	0	SCGB1A1	protein_coding	11	62172575	62190667	+
ENSG00000064300	-5.621	3.10173	4.71935e-127	1.22408e-125	NGFR	protein_coding	17	47572655	47592379	+
ENSG00000138131	-5.59324	-0.0317059	8.61838e-18	2.45535e-17	LOXL4	protein_coding	10	100007447	100028007	-
ENSG00000167676	-5.57255	-0.0485099	9.02351e-18	2.56703e-17	PLIN4	protein_coding	19	4502204	4517716	-
ENSG00000126970	-5.571	-0.0489748	2.2192e-17	6.2164e-17	ZC4H2	protein_coding	X	64136250	64254593	-
ENSG00000227300	-5.55294	1.13333	6.51092e-39	3.61879e-38	KRT16P2	pseudogene	17	16733313	16736147	-
ENSG00000066279	-5.55162	6.36644	0	0	ASPM	protein_coding	1	197053258	197115824	-
ENSG00000165388	-5.54734	6.31155	0	0	ZNF488	protein_coding	10	48355024	48373866	+
ENSG00000150394	-5.53725	2.91548	8.87198e-112	1.87214e-110	CDH8	protein_coding	16	61681146	62070939	-
ENSG00000108602	-5.53235	5.75231	0	0	ALDH3A1	protein_coding	17	19641297	19652256	-
ENSG00000250305	-5.52204	2.17992	5.83248e-76	7.23513e-75	KIAA1456	protein_coding	8	12803151	12889012	+
ENSG00000156466	-5.5214	2.7834	9.53807e-106	1.86873e-104	GDF6	protein_coding	8	97154562	97173020	-
ENSG00000269516	-5.52008	1.10062	6.94324e-35	3.43277e-34	CYP4F23P	pseudogene	19	15674885	15695520	+
ENSG00000132746	-5.51425	3.28465	2.43488e-144	7.29666e-143	ALDH3B2	protein_coding	11	67429633	67448671	-
ENSG00000157551	-5.50443	3.94275	3.84669e-201	2.0659e-199	KCNJ15	protein_coding	21	39529128	39679279	+
ENSG00000129195	-5.48838	3.56397	1.73327e-127	4.51512e-126	FAM64A	protein_coding	17	6347735	6354789	+
ENSG00000149043	-5.48091	2.85659	1.3829e-84	2.02555e-83	SYT8	protein_coding	11	1848709	1858751	+
ENSG00000214357	-5.45968	4.49566	6.12179e-271	5.82208e-269	NEURL1B	protein_coding	5	172068269	172118543	+
ENSG00000198074	-5.43645	0.549607	2.27568e-24	8.26011e-24	AKR1B10	protein_coding	7	134212344	134226160	+
ENSG00000167656	-5.42861	2.09299	8.00065e-72	9.26195e-71	LY6D	protein_coding	8	143866296	143868008	-
ENSG00000250041	-5.42132	0.538688	3.52519e-25	1.31296e-24	CTD-2003C8.2	lincRNA	11	10906432	10920869	-
ENSG00000085741	-5.40167	-0.19667	2.90697e-15	7.47203e-15	WNT11	protein_coding	11	75897369	75921780	-
ENSG00000260604	-5.39816	-0.197329	5.96061e-16	1.57893e-15	RP1-140K8.5	lincRNA	6	3905144	3912213	-
ENSG00000130222	-5.39646	-0.197589	9.75672e-16	2.55729e-15	GADD45G	protein_coding	9	92219928	92221470	+
ENSG00000174640	-5.37157	3.76166	7.25132e-175	3.03691e-173	SLCO2A1	protein_coding	3	133651540	133771028	-
ENSG00000273118	-5.35549	-0.232929	1.73318e-15	4.50055e-15	AC079610.1	sense_overlapping	2	213446081	213886269	-
ENSG00000137673	-5.34585	4.48666	2.19699e-182	9.70574e-181	MMP7	protein_coding	11	102391239	102401484	-
ENSG00000163218	-5.34508	2.35136	4.91865e-74	5.88819e-73	PGLYRP4	protein_coding	1	153302596	153321316	-
ENSG00000204121	-5.33221	-0.251274	3.10552e-15	7.96891e-15	AC068134.5	pseudogene	2	233280528	233284526	-
ENSG00000173198	-5.33188	-0.251319	4.60451e-15	1.17123e-14	CYSLTR1	protein_coding	X	77526961	77583048	-
ENSG00000159784	-5.33174	2.17818	5.56168e-73	6.54358e-72	FAM131B	protein_coding	7	143050493	143059863	-
ENSG00000156042	-5.33154	-0.25146	7.41209e-15	1.86631e-14	TTC18	protein_coding	10	75013517	75118617	-
ENSG00000090889	-5.32376	5.0664	1.80501e-248	1.42888e-246	KIF4A	protein_coding	X	69509879	69640682	+
ENSG00000131747	-5.32322	7.48254	0	0	TOP2A	protein_coding	17	38544768	38574202	-
ENSG00000253669	-5.31841	1.55686	2.70191e-44	1.71547e-43	KB-1732A1.1	lincRNA	8	103817745	103822199	+
ENSG00000185339	-5.28926	0.419093	9.99627e-23	3.44573e-22	TCN2	protein_coding	22	31002825	31023265	+
ENSG00000179776	-5.26971	2.7707	4.97681e-102	9.28574e-101	CDH5	protein_coding	16	66400533	66438686	+
ENSG00000107099	-5.26282	5.26074	0	0	DOCK8	protein_coding	9	214854	465259	+
ENSG00000109193	-5.24619	0.85411	3.40449e-31	1.51329e-30	SULT1E1	protein_coding	4	70676498	70725870	-
ENSG00000143416	-5.24427	2.94152	2.22976e-113	4.8165e-112	SELENBP1	protein_coding	1	151336778	151345209	-
ENSG00000074181	-5.22205	3.44488	4.55237e-151	1.48087e-149	NOTCH3	protein_coding	19	15270444	15311792	-
ENSG00000187554	-5.20422	2.80822	1.54964e-90	2.46485e-89	TLR5	protein_coding	1	223282748	223316624	-
ENSG00000198774	-5.1759	-0.383647	3.50848e-13	8.17849e-13	RASSF9	protein_coding	12	86198331	86230348	-
ENSG00000159167	-5.15808	1.1267	1.22114e-36	6.33707e-36	STC1	protein_coding	8	23699428	23712320	-
ENSG00000143228	-5.15171	3.98371	8.78641e-153	2.93487e-151	NUF2	protein_coding	1	163236366	163325554	+
ENSG00000228594	-5.14897	-0.404141	3.83804e-13	8.93607e-13	C1orf233	protein_coding	1	1533392	1535476	-
ENSG00000138152	-5.14729	-0.404953	6.92801e-13	1.5922e-12	BTBD16	protein_coding	10	124030821	124097677	+
ENSG00000162896	-5.12032	5.69879	0	0	PIGR	protein_coding	1	207101863	207119811	-
ENSG00000165272	-5.1166	6.2046	0	0	AQP3	protein_coding	9	33441152	33447609	-
ENSG00000163040	-5.11074	1.36218	9.36606e-44	5.86772e-43	CCDC74A	protein_coding	2	132285248	132291239	+
ENSG00000183454	-5.09763	1.07067	1.25083e-35	6.28857e-35	GRIN2A	protein_coding	16	9852376	10276611	-
ENSG00000253154	-5.0819	1.5695	1.96891e-49	1.42668e-48	CTA-392E5.1	lincRNA	8	86851934	86963312	+
ENSG00000170312	-5.07941	5.67695	0	0	CDK1	protein_coding	10	62538089	62554610	+
ENSG00000066382	-5.07769	6.03488	0	0	MPPED2	protein_coding	11	30406040	30608419	-
ENSG00000146555	-5.06975	0.225528	2.2901e-18	6.68004e-18	SDK1	protein_coding	7	3341080	4308632	+
ENSG00000162636	-5.06704	4.69278	6.73736e-265	6.07028e-263	FAM102B	protein_coding	1	109102711	109187522	+
ENSG00000145198	-5.06363	0.223832	4.96379e-20	1.53556e-19	VWA5B2	protein_coding	3	183948217	183960117	+
ENSG00000178977	-5.05425	2.21624	5.09297e-74	6.09155e-73	LINC00324	lincRNA	17	8123960	8127361	-
ENSG00000077092	-5.05402	0.212017	6.95269e-19	2.06814e-18	RARB	protein_coding	3	25215823	25639423	+
ENSG00000138400	-5.03926	0.666856	4.6552e-27	1.85167e-26	MDH1B	protein_coding	2	207602487	207630271	-
ENSG00000253953	-5.03511	1.5263	2.42907e-48	1.71829e-47	PCDHGB4	protein_coding	5	140767452	140892546	+
ENSG00000233539	-5.01856	-0.509476	5.45404e-12	1.20667e-11	AC011294.3	protein_coding	7	46713383	46799449	-
ENSG00000106003	-5.01758	3.93145	2.89707e-162	1.07814e-160	LFNG	protein_coding	7	2552163	2568811	+
ENSG00000158458	-5.01499	3.5817	4.00249e-160	1.44628e-158	NRG2	protein_coding	5	139226364	139422884	-
ENSG00000164125	-5.00847	0.171976	1.27907e-17	3.61544e-17	FAM198B	protein_coding	4	159045626	159094470	-
ENSG00000168824	-4.99102	-0.531128	8.36177e-12	1.83047e-11	NSG1	protein_coding	4	4349867	4420785	+
ENSG00000019102	-4.97902	0.609916	1.99297e-26	7.74951e-26	VSIG2	protein_coding	11	124617368	124622134	-
ENSG00000081189	-4.96906	3.88529	1.03853e-185	4.77269e-184	MEF2C	protein_coding	5	88013975	88199922	-
ENSG00000185630	-4.95566	7.04515	1.1835e-260	1.03897e-258	PBX1	protein_coding	1	164524821	164868533	+
ENSG00000138193	-4.94535	4.84663	5.30282e-272	5.11424e-270	PLCE1	protein_coding	10	95753746	96092580	+
ENSG00000096060	-4.93979	0.115739	2.35313e-18	6.85515e-18	FKBP5	protein_coding	6	35541362	35696360	-
ENSG00000011426	-4.93612	7.29149	0	0	ANLN	protein_coding	7	36429415	36493400	+
ENSG00000016602	-4.93121	1.6287	3.28736e-38	1.79007e-37	CLCA4	protein_coding	1	87012761	87046437	+
ENSG00000110002	-4.93108	1.6309	2.73861e-44	1.73796e-43	VWA5A	protein_coding	11	123986069	124018428	+
ENSG00000142945	-4.92397	5.02086	5.32087e-217	3.40511e-215	KIF2C	protein_coding	1	45205490	45233439	+
ENSG00000164418	-4.90914	3.08646	1.9665e-118	4.69184e-117	GRIK2	protein_coding	6	101846664	102517958	+
ENSG00000140481	-4.90399	0.894985	1.86218e-30	8.08833e-30	CCDC33	protein_coding	15	74509613	74628813	+
ENSG00000137872	-4.88927	4.85127	9.95382e-259	8.57344e-257	SEMA6D	protein_coding	15	47476298	48066420	+
ENSG00000163207	-4.88786	7.89756	0	0	IVL	protein_coding	1	152881021	152884362	+
ENSG00000226145	-4.88326	2.84599	1.48392e-61	1.40444e-60	AC022596.6	pseudogene	17	16721297	16725893	-
ENSG00000082497	-4.86952	3.82863	2.89084e-178	1.23334e-176	SERTAD4	protein_coding	1	210406144	210419976	+
ENSG00000014257	-4.86569	2.49573	3.36993e-76	4.20704e-75	ACPP	protein_coding	3	132036211	132087142	+
ENSG00000186973	-4.85973	0.0447614	2.07122e-16	5.59364e-16	FAM183A	protein_coding	1	43610824	43622067	+
ENSG00000102243	-4.85177	3.73924	2.06617e-157	7.20005e-156	VGLL1	protein_coding	X	135614311	135638966	+
ENSG00000115380	-4.84539	7.11974	4.50793e-173	1.85394e-171	EFEMP1	protein_coding	2	56093102	56151274	-
ENSG00000089685	-4.84517	4.93797	1.71261e-222	1.13306e-220	BIRC5	protein_coding	17	76210267	76221717	+
ENSG00000072571	-4.82261	5.43946	7.58698e-276	7.52926e-274	HMMR	protein_coding	5	162887209	162918947	+
ENSG00000170745	-4.80023	4.06748	3.6332e-202	1.99027e-200	KCNS3	protein_coding	2	18059114	18542882	+
ENSG00000164120	-4.79944	5.28689	0	0	HPGD	protein_coding	4	175411328	175444305	-
ENSG00000197565	-4.79229	2.8465	2.37713e-92	3.88019e-91	COL4A6	protein_coding	X	107386780	107682727	-
ENSG00000157456	-4.79095	5.50476	0	0	CCNB2	protein_coding	15	59397277	59417244	+
ENSG00000224897	-4.76368	1.47863	7.02077e-43	4.30777e-42	POT1-AS1	antisense	7	124569927	124819369	+
ENSG00000163406	-4.76138	3.01108	3.76669e-112	8.01006e-111	SLC15A2	protein_coding	3	121612936	121662949	+
ENSG00000273162	-4.74786	-0.0481622	1.08984e-16	2.97614e-16	RP11-108L7.15	lincRNA	10	102819786	102820762	-
ENSG00000116299	-4.72924	-0.0643514	1.53982e-16	4.18076e-16	KIAA1324	protein_coding	1	109656301	109749401	+
ENSG00000186185	-4.72319	3.65459	3.16375e-113	6.82323e-112	KIF18B	protein_coding	17	43002077	43025082	-
ENSG00000243566	-4.71305	4.87074	4.20799e-272	4.08713e-270	UPK3B	protein_coding	7	76139745	76648340	+
ENSG00000128268	-4.71209	2.43915	4.7463e-71	5.42124e-70	MGAT3	protein_coding	22	39853349	39888199	+
ENSG00000170379	-4.70946	-0.0794346	1.70001e-14	4.21845e-14	FAM115C	protein_coding	7	143318043	143427502	+
ENSG00000243244	-4.6938	4.38076	1.05812e-233	7.43125e-232	STON1	protein_coding	2	48756522	48826025	+
ENSG00000182809	-4.6849	6.29906	0	0	CRIP2	protein_coding	14	105939299	105946499	+
ENSG00000004777	-4.68292	1.40228	2.36639e-39	1.33256e-38	ARHGAP33	protein_coding	19	36265434	36279724	+
ENSG00000164176	-4.67259	5.7916	0	0	EDIL3	protein_coding	5	83236373	83680611	-
ENSG00000162913	-4.67246	-0.112812	1.07248e-15	2.80673e-15	C1orf145	protein_coding	1	228391207	228401365	-
ENSG00000163701	-4.67233	3.15493	5.91338e-116	1.33636e-114	IL17RE	protein_coding	3	9944296	9958086	+
ENSG00000044524	-4.67151	-0.11255	1.00275e-15	2.62725e-15	EPHA3	protein_coding	3	89156674	89531284	+
ENSG00000105141	-4.66565	0.336748	1.77251e-20	5.58805e-20	CASP14	protein_coding	19	15160195	15169104	+
ENSG00000197093	-4.66551	3.59984	9.77994e-153	3.25879e-151	GAL3ST4	protein_coding	7	99756867	99766373	-
ENSG00000137709	-4.65923	2.09816	3.81452e-53	2.98855e-52	POU2F3	protein_coding	11	120107349	120190653	+
ENSG00000087258	-4.65439	1.9727	3.33158e-58	2.91353e-57	GNAO1	protein_coding	16	56225302	56391356	+
ENSG00000182492	-4.65301	-0.128418	2.16852e-15	5.60972e-15	BGN	protein_coding	X	152760397	152775012	+
ENSG00000124785	-4.64069	0.313096	1.50212e-19	4.56738e-19	NRN1	protein_coding	6	5998232	6007200	-
ENSG00000166851	-4.63871	5.69338	0	0	PLK1	protein_coding	16	23688977	23701688	+
ENSG00000259426	-4.63639	-0.144482	9.21361e-15	2.31354e-14	RP11-253M7.1	antisense	15	69689243	69707368	-
ENSG00000137812	-4.62035	5.09619	5.15644e-192	2.54937e-190	CASC5	protein_coding	15	40886218	40956540	+
ENSG00000163283	-4.61547	7.61305	0	0	ALPP	protein_coding	2	233243244	233247599	+
ENSG00000111665	-4.61453	3.51672	1.48664e-142	4.39731e-141	CDCA3	protein_coding	12	6953957	6961230	-
ENSG00000172461	-4.61094	2.67283	1.05131e-78	1.38042e-77	FUT9	protein_coding	6	96463860	96663488	+
ENSG00000070808	-4.61034	4.39332	2.56333e-135	7.17888e-134	CAMK2A	protein_coding	5	149599054	149669854	-
ENSG00000272761	-4.60972	4.67502	9.88361e-182	4.3107e-180	RP11-572C15.6	lincRNA	3	112315641	112320749	-
ENSG00000123485	-4.60624	4.18722	2.68777e-157	9.34238e-156	HJURP	protein_coding	2	234742062	234763212	-
ENSG00000118513	-4.59394	1.79019	5.02374e-51	3.75752e-50	MYB	protein_coding	6	135502453	135540311	+
ENSG00000260432	-4.58994	-0.180706	1.58145e-14	3.92853e-14	RP11-297M9.2	lincRNA	16	9847272	9851895	-
ENSG00000186081	-4.58719	10.8947	0	0	KRT5	protein_coding	12	52908359	52914471	-
ENSG00000152253	-4.5835	3.07975	8.15746e-82	1.14113e-80	SPC25	protein_coding	2	169690642	169769881	-
ENSG00000099260	-4.56217	3.42256	2.75564e-124	6.96283e-123	PALMD	protein_coding	1	100111499	100160097	+
ENSG00000115738	-4.55969	4.6154	1.98009e-253	1.61413e-251	ID2	protein_coding	2	8818975	8824583	+
ENSG00000184564	-4.55561	4.48131	6.33347e-199	3.27309e-197	SLITRK6	protein_coding	13	86366925	86373623	-
ENSG00000132139	-4.55129	2.29594	9.01771e-62	8.57622e-61	GAS2L2	protein_coding	17	34071530	34079897	-
ENSG00000197587	-4.55068	-0.214655	7.05052e-14	1.69547e-13	DMBX1	protein_coding	1	46972668	46979898	+
ENSG00000148773	-4.5452	7.20051	0	8.64369e-307	MKI67	protein_coding	10	129894923	129924649	-
ENSG00000088340	-4.5415	2.45732	1.10191e-67	1.17437e-66	FER1L4	pseudogene	20	34146507	34195484	-
ENSG00000240040	-4.52812	-0.232445	3.86663e-14	9.44082e-14	AC096579.13	processed_transcript	2	89109984	89161075	-
ENSG00000182636	-4.52373	-0.233309	8.42959e-14	2.01965e-13	NDN	protein_coding	15	23930565	23932450	-
ENSG00000107796	-4.52071	1.42647	9.8653e-41	5.73939e-40	ACTA2	protein_coding	10	90694831	90751147	-
ENSG00000162999	-4.51601	0.209487	6.74226e-18	1.92726e-17	DUSP19	protein_coding	2	183943287	183964733	+
ENSG00000145386	-4.51566	4.9591	5.49245e-242	4.15575e-240	CCNA2	protein_coding	4	122737599	122745087	-
ENSG00000019186	-4.51538	3.06035	6.06996e-89	9.43566e-88	CYP24A1	protein_coding	20	52769988	52790512	-
ENSG00000270605	-4.50971	2.25656	2.08267e-60	1.91168e-59	RP5-1092A3.4	antisense	1	28566020	28567964	-
ENSG00000261295	-4.50582	-0.251028	6.1648e-14	1.48826e-13	RP11-524D16__A.3	antisense	X	99928327	99928978	+
ENSG00000149922	-4.49354	1.03413	2.31107e-31	1.03095e-30	TBX6	protein_coding	16	30097114	30103208	-
ENSG00000186732	-4.49071	3.36101	1.26666e-120	3.10876e-119	MPPED1	protein_coding	22	43807202	43903728	+
ENSG00000269416	-4.48297	2.4021	1.11749e-74	1.346e-73	CTB-175P5.4	lincRNA	19	23582035	23598877	-
ENSG00000165323	-4.48201	3.46576	1.00651e-113	2.18796e-112	FAT3	protein_coding	11	92085262	92629618	+
ENSG00000260284	-4.48049	0.518263	2.38287e-21	7.77541e-21	TPSP2	pseudogene	16	1336352	1338838	-
ENSG00000184160	-4.47376	1.21016	1.66716e-34	8.13674e-34	ADRA2C	protein_coding	4	3768075	3770251	+
ENSG00000272769	-4.47022	0.506481	9.98706e-23	3.44342e-22	RP11-725P16.2	lincRNA	2	133103189	133104870	-
ENSG00000150722	-4.46556	-0.286961	4.87622e-13	1.12842e-12	PPP1R1C	protein_coding	2	182818968	182996125	+
ENSG00000223478	-4.46374	2.02472	9.95356e-56	8.2765e-55	RP11-545E17.3	antisense	9	131486724	131495473	+
ENSG00000138160	-4.46106	5.92593	2.08826e-280	2.15028e-278	KIF11	protein_coding	10	94353043	94415150	+
ENSG00000272796	-4.45551	2.11088	7.10834e-64	7.05937e-63	RP1-74M1.3	lincRNA	1	23243175	23247993	+
ENSG00000110375	-4.44647	2.94763	1.38544e-85	2.06235e-84	UPK2	protein_coding	11	118795873	118829269	+
ENSG00000184809	-4.43672	0.7515	6.06226e-27	2.40228e-26	C21orf88	protein_coding	21	40969074	40984748	-
ENSG00000085563	-4.43537	1.50704	5.29882e-42	3.1968e-41	ABCB1	protein_coding	7	87133175	87342611	-
ENSG00000006025	-4.43006	5.25064	2.77291e-258	2.37344e-256	OSBPL7	protein_coding	17	45884738	45899200	-
ENSG00000243970	-4.42559	0.12926	3.58028e-18	1.03377e-17	PPIEL	pseudogene	1	39997510	40024379	-
ENSG00000159527	-4.42499	0.742129	7.20594e-26	2.75426e-25	PGLYRP3	protein_coding	1	153270338	153283194	-
ENSG00000155066	-4.4158	7.38121	0	0	PROM2	protein_coding	2	95940201	95957056	+
ENSG00000128833	-4.39994	3.23308	3.03044e-118	7.21773e-117	MYO5C	protein_coding	15	52484519	52587995	-
ENSG00000143502	-4.39125	3.93338	5.70655e-162	2.1122e-160	SUSD4	protein_coding	1	223394161	223537544	-
ENSG00000198125	-4.38359	2.30695	6.82484e-59	6.05351e-58	MB	protein_coding	22	36002811	36033998	-
ENSG00000250722	-4.37816	2.65442	2.35514e-54	1.89504e-53	SEPP1	protein_coding	5	42799982	42887494	-
ENSG00000120594	-4.37355	6.17164	0	0	PLXDC2	protein_coding	10	20105168	20578785	+
ENSG00000178075	-4.37225	3.07914	2.89868e-104	5.55987e-103	GRAMD1C	protein_coding	3	113547029	113666021	+
ENSG00000114166	-4.37058	3.32631	1.31846e-122	3.28895e-121	KAT2B	protein_coding	3	20081515	20195896	+
ENSG00000160870	-4.36522	-0.364809	2.3141e-12	5.19961e-12	CYP3A7	protein_coding	7	99302660	99332819	-
ENSG00000260401	-4.33145	5.14487	5.55719e-308	6.79516e-306	RP11-800A3.4	sense_overlapping	11	72950020	72953380	+
ENSG00000120915	-4.32416	4.05508	4.07623e-162	1.51284e-160	EPHX2	protein_coding	8	27348296	27403081	+
ENSG00000008277	-4.32392	0.880213	4.16275e-29	1.73174e-28	ADAM22	protein_coding	7	87563458	87832204	+
ENSG00000167680	-4.32	4.3714	1.24188e-212	7.66107e-211	SEMA6B	protein_coding	19	4542600	4559820	-
ENSG00000114812	-4.31961	2.82997	1.35489e-94	2.28231e-93	VIPR1	protein_coding	3	42530791	42579059	+
ENSG00000253408	-4.31371	0.0304188	1.2901e-15	3.36533e-15	RP11-231D20.2	antisense	8	42091193	42128715	-
ENSG00000105613	-4.3127	0.370974	9.7329e-21	3.0955e-20	MAST1	protein_coding	19	12944765	12985765	+
ENSG00000236384	-4.30503	1.39645	1.7991e-30	7.82428e-30	LINC00479	lincRNA	21	43131680	43135935	-
ENSG00000127831	-4.30263	0.631534	1.48523e-22	5.07491e-22	VIL1	protein_coding	2	219283815	219318018	+
ENSG00000248079	-4.3005	1.76309	5.65029e-49	4.04711e-48	DPH6-AS1	lincRNA	15	35838396	36151202	+
ENSG00000270959	-4.29698	1.63739	9.76515e-36	4.93482e-35	LPP-AS2	antisense	3	187868994	187871845	-
ENSG00000125864	-4.28012	1.95184	1.59931e-55	1.32342e-54	BFSP1	protein_coding	20	17474550	17549865	-
ENSG00000152402	-4.26678	0.830503	4.85396e-27	1.92961e-26	GUCY1A2	protein_coding	11	106544738	106889250	-
ENSG00000166387	-4.26368	5.39254	2.4425e-256	2.05215e-254	PPFIBP2	protein_coding	11	7534529	7678358	+
ENSG00000133710	-4.2606	2.8778	1.17152e-83	1.69062e-82	SPINK5	protein_coding	5	147405246	147516852	+
ENSG00000180881	-4.25573	1.01476	1.28395e-29	5.4327e-29	CAPS2	protein_coding	12	75669759	75784708	-
ENSG00000272902	-4.25288	-0.01655	3.53273e-15	9.04312e-15	RP11-299H21.1	lincRNA	2	101768122	101771872	+
ENSG00000213145	-4.23929	0.579875	6.70617e-23	2.32509e-22	CRIP1	protein_coding	14	105952654	105955284	+
ENSG00000143412	-4.23774	4.24196	1.22461e-189	5.92614e-188	ANXA9	protein_coding	1	150954493	150968110	+
ENSG00000110799	-4.23216	1.69968	2.72446e-46	1.8183e-45	VWF	protein_coding	12	6058040	6233936	-
ENSG00000196154	-4.22474	4.46734	4.55457e-207	2.62079e-205	S100A4	protein_coding	1	153516089	153522612	-
ENSG00000135451	-4.2241	3.81083	6.2452e-118	1.47191e-116	TROAP	protein_coding	12	49717019	49725514	+
ENSG00000099840	-4.21851	0.288975	2.8617e-15	7.3598e-15	IZUMO4	protein_coding	19	2096380	2099592	+
ENSG00000272512	-4.21406	2.62245	1.04829e-80	1.43563e-79	RP11-54O7.17	lincRNA	1	931346	933431	-
ENSG00000111206	-4.21189	5.6813	6.70939e-235	4.78568e-233	FOXM1	protein_coding	12	2966847	2986206	-
ENSG00000103723	-4.20131	0.276191	1.43132e-17	4.03747e-17	AP3B2	protein_coding	15	83328033	83378666	-
ENSG00000018236	-4.19498	4.64442	1.62674e-205	9.24405e-204	CNTN1	protein_coding	12	41086244	41466220	+
ENSG00000254910	-4.19323	0.537831	1.0753e-21	3.55621e-21	RP11-326C3.7	antisense	11	310139	311141	-
ENSG00000082014	-4.17366	2.84383	1.34723e-90	2.15038e-89	SMARCD3	protein_coding	7	150935850	150974982	-
ENSG00000131781	-4.172	0.248628	4.63107e-18	1.33212e-17	FMO5	protein_coding	1	146646930	146714700	-
ENSG00000105290	-4.16762	0.516518	2.30842e-21	7.53787e-21	APLP1	protein_coding	19	36358801	36370693	+
ENSG00000175063	-4.16224	5.35047	8.34454e-204	4.66443e-202	UBE2C	protein_coding	20	44441215	44445596	+
ENSG00000179240	-4.15819	0.498715	2.7679e-18	8.02933e-18	RP11-111M22.2	protein_coding	11	76092357	76125663	+
ENSG00000144642	-4.15642	0.928594	3.67661e-29	1.53276e-28	RBMS3	protein_coding	3	29322473	30051886	+
ENSG00000109674	-4.15614	1.74713	1.37733e-37	7.37105e-37	NEIL3	protein_coding	4	178230990	178284097	+
ENSG00000182389	-4.15483	1.63018	4.48865e-36	2.29202e-35	CACNB4	protein_coding	2	152689290	152955593	-
ENSG00000178999	-4.15428	4.8416	1.28353e-200	6.81318e-199	AURKB	protein_coding	17	8108056	8113918	-
ENSG00000183778	-4.1385	4.01129	4.50012e-166	1.72148e-164	B3GALT5	protein_coding	21	40928369	41045064	+
ENSG00000228314	-4.13723	3.10954	6.86106e-103	1.29603e-101	CYP4F29P	pseudogene	21	15215454	15220685	-
ENSG00000170775	-4.13198	0.486535	2.05293e-20	6.45577e-20	GPR37	protein_coding	7	124386051	124405681	-
ENSG00000121691	-4.13116	6.29076	0	0	CAT	protein_coding	11	34460472	34493609	+
ENSG00000167613	-4.12392	-0.114675	5.68073e-12	1.255e-11	LAIR1	protein_coding	19	54865362	54882165	-
ENSG00000204421	-4.11779	0.186932	1.90649e-14	4.71544e-14	LY6G6C	protein_coding	6	31686425	31689622	-
ENSG00000269855	-4.11238	-0.129898	5.048e-13	1.16699e-12	AC012313.1	protein_coding	19	58907457	58908407	+
ENSG00000077157	-4.10685	6.41433	0	0	PPP1R12B	protein_coding	1	202317827	202561834	+
ENSG00000149260	-4.1055	3.91914	2.9366e-128	7.73398e-127	CAPN5	protein_coding	11	76777979	76837201	+
ENSG00000115041	-4.10275	0.686022	3.37541e-22	1.13858e-21	KCNIP3	protein_coding	2	95963052	96051825	+
ENSG00000147202	-4.09613	0.185098	4.10674e-17	1.13873e-16	DIAPH2	protein_coding	X	95939662	96859996	+
ENSG00000131067	-4.09514	0.184147	6.07641e-16	1.60898e-15	GGT7	protein_coding	20	33432523	33460663	-
ENSG00000185261	-4.09409	1.33955	8.00401e-35	3.94867e-34	KIAA0825	protein_coding	5	93488671	93954309	-
ENSG00000144045	-4.08809	1.77528	2.11176e-37	1.124e-36	DQX1	protein_coding	2	74745258	74753463	-
ENSG00000159871	-4.06568	3.28804	1.3742e-100	2.50262e-99	LYPD5	protein_coding	19	44300081	44331358	-
ENSG00000166246	-4.0625	0.157745	8.16426e-17	2.24157e-16	C16orf71	protein_coding	16	4784273	4799397	+
ENSG00000174514	-4.06159	2.09176	1.89763e-53	1.49528e-52	MFSD4	protein_coding	1	205538013	205572046	+
ENSG00000198513	-4.06047	2.23474	8.14797e-56	6.78749e-55	ATL1	protein_coding	14	50999227	51099786	+
ENSG00000250320	-4.05704	1.54413	1.12132e-41	6.69417e-41	CTD-2269F5.1	antisense	5	83680245	83786583	+
ENSG00000161149	-4.0442	1.83108	2.91548e-42	1.76827e-41	TUBA3FP	pseudogene	22	21357184	21368581	-
ENSG00000137135	-4.03647	2.9464	6.30823e-61	5.88496e-60	ARHGEF39	protein_coding	9	35658872	35675863	-
ENSG00000228630	-4.03575	3.33049	5.66337e-92	9.17868e-91	HOTAIR	antisense	12	54356092	54368740	-
ENSG00000163808	-4.0344	3.4749	4.54668e-98	8.13945e-97	KIF15	protein_coding	3	44803209	44914868	+
ENSG00000122966	-4.03429	4.60714	5.64423e-191	2.77053e-189	CIT	protein_coding	12	120123595	120315095	-
ENSG00000269293	-4.03183	0.629181	2.80727e-21	9.12979e-21	ZSCAN16-AS1	antisense	6	28089573	28105071	-
ENSG00000142347	-4.03057	1.4036	2.07894e-38	1.13748e-37	MYO1F	protein_coding	19	8585674	8642461	-
ENSG00000260461	-4.01748	1.38802	3.29963e-35	1.64441e-34	RP11-541N10.3	sense_overlapping	10	105637132	105639519	-
ENSG00000182732	-4.0136	-0.213949	2.13949e-12	4.81359e-12	RGS6	protein_coding	14	72399156	73030654	+
ENSG00000150551	-4.01308	5.10421	4.05261e-223	2.6942e-221	LYPD1	protein_coding	2	133402426	133429152	-
ENSG00000255774	-4.01268	-0.214916	2.37014e-13	5.56951e-13	AP000439.3	lincRNA	11	69291901	69294708	-
ENSG00000139190	-4.00914	2.31808	2.79902e-47	1.92917e-46	VAMP1	protein_coding	12	6571403	6580153	-
ENSG00000047457	-4.0057	0.382434	5.04748e-15	1.28128e-14	CP	protein_coding	3	148880197	148939842	-
ENSG00000163590	-4.00053	6.11554	2.80664e-245	2.14731e-243	PPM1L	protein_coding	3	160473390	160796695	+
ENSG00000198157	-3.99935	2.82801	3.27259e-75	4.00162e-74	HMGN5	protein_coding	X	80369200	80457441	-
ENSG00000169607	-3.99469	4.04528	1.17907e-106	2.34359e-105	CKAP2L	protein_coding	2	113493930	113522254	-
ENSG00000109805	-3.99402	4.3472	9.20131e-118	2.16144e-116	NCAPG	protein_coding	4	17812525	17846485	+
ENSG00000181444	-3.99119	0.589273	2.09224e-22	7.10294e-22	ZNF467	protein_coding	7	149461271	149470568	-
ENSG00000149212	-3.98172	6.09576	2.93014e-191	1.44346e-189	SESN3	protein_coding	11	94898704	94965705	-
ENSG00000130598	-3.9713	0.571025	2.34157e-20	7.34827e-20	TNNI2	protein_coding	11	1860219	1862910	+
ENSG00000136305	-3.9666	1.22168	1.3146e-32	6.08431e-32	CIDEB	protein_coding	14	24774302	24780636	-
ENSG00000165887	-3.96231	2.21229	1.17112e-60	1.08149e-59	ANKRD2	protein_coding	10	99332198	99343641	+
ENSG00000102048	-3.95374	2.38717	4.32573e-66	4.46764e-65	ASB9	protein_coding	X	15253410	15288589	-
ENSG00000166816	-3.94715	0.550057	3.87235e-20	1.20472e-19	LDHD	protein_coding	16	75145758	75150669	-
ENSG00000100321	-3.9471	3.27596	3.09523e-110	6.38391e-109	SYNGR1	protein_coding	22	39745930	39781593	+
ENSG00000118193	-3.94443	5.04232	1.104e-202	6.07203e-201	KIF14	protein_coding	1	200520628	200589862	-
ENSG00000134222	-3.94195	3.78983	4.01009e-145	1.2177e-143	PSRC1	protein_coding	1	109822178	109825808	-
ENSG00000164611	-3.93949	4.61866	3.54104e-200	1.87238e-198	PTTG1	protein_coding	5	159848829	159855748	+
ENSG00000154839	-3.93564	3.41068	6.56223e-90	1.03776e-88	SKA1	protein_coding	18	47901365	47920543	+
ENSG00000223960	-3.9352	1.53892	6.67745e-40	3.80873e-39	AC009948.5	antisense	2	179278666	179304970	+
ENSG00000198682	-3.92622	5.09247	2.00602e-275	1.97644e-273	PAPSS2	protein_coding	10	89419370	89507462	+
ENSG00000103546	-3.92601	-0.286603	8.40019e-12	1.8383e-11	SLC6A2	protein_coding	16	55689516	55740104	+
ENSG00000273274	-3.92556	-0.286842	4.84033e-12	1.07367e-11	ZBTB8B	protein_coding	1	32930670	32962287	+
ENSG00000171320	-3.92438	4.06535	6.99886e-106	1.3732e-104	ESCO2	protein_coding	8	27629466	27670157	+
ENSG00000247271	-3.92429	3.62353	7.40265e-123	1.85337e-121	ZBED5-AS1	antisense	11	10879806	10928349	+
ENSG00000168078	-3.92326	4.43665	1.07428e-116	2.47265e-115	PBK	protein_coding	8	27667137	27695612	-
ENSG00000168350	-3.91772	0.0298693	8.36841e-15	2.10401e-14	DEGS2	protein_coding	14	100612756	100626500	-
ENSG00000034239	-3.91738	1.04241	3.37422e-28	1.37858e-27	EFCAB1	protein_coding	8	49623348	49647870	-
ENSG00000167371	-3.91692	0.0293093	3.75926e-13	8.7586e-13	PRRT2	protein_coding	16	29823177	29827201	+
ENSG00000121957	-3.91313	5.15847	1.55073e-265	1.41581e-263	GPSM2	protein_coding	1	109417972	109477167	+
ENSG00000136235	-3.9103	9.2105	1.18845e-139	3.44099e-138	GPNMB	protein_coding	7	23275586	23314727	+
ENSG00000260581	-3.90894	0.028296	6.37833e-14	1.53814e-13	CTB-113P19.4	antisense	5	151031836	151035010	+
ENSG00000163009	-3.8988	-0.307275	5.81352e-12	1.28248e-11	C2orf48	protein_coding	2	10281509	10351851	+
ENSG00000178202	-3.89654	4.11745	2.65246e-170	1.06839e-168	KDELC2	protein_coding	11	108342832	108369159	-
ENSG00000253873	-3.89004	1.15507	1.21941e-29	5.16703e-29	PCDHGA11	protein_coding	5	140800762	140891835	+
ENSG00000121858	-3.88362	7.83778	6.19023e-54	4.93166e-53	TNFSF10	protein_coding	3	172223298	172241297	-
ENSG00000214290	-3.87386	3.48122	1.8743e-105	3.64092e-104	COLCA2	protein_coding	11	111169565	111179460	+
ENSG00000138180	-3.87212	5.65616	1.50324e-214	9.53098e-213	CEP55	protein_coding	10	95256389	95288849	+
ENSG00000117724	-3.87159	6.92193	1.36166e-195	6.85584e-194	CENPF	protein_coding	1	214776538	214837931	+
ENSG00000182165	-3.86995	4.10732	6.03864e-147	1.8668e-145	TP53TG1	lincRNA	7	86954541	86974831	-
ENSG00000160188	-3.86339	2.12394	1.55266e-55	1.28793e-54	RSPH1	protein_coding	21	43892596	43916464	-
ENSG00000271738	-3.8571	3.83667	2.88983e-135	8.07679e-134	RP11-137H2.6	lincRNA	10	82194765	82196869	+
ENSG00000024526	-3.8472	4.53335	3.03674e-168	1.19164e-166	DEPDC1	protein_coding	1	68939835	68962904	-
ENSG00000237883	-3.83814	0.82132	4.52048e-24	1.62233e-23	DGUOK-AS1	antisense	2	74174769	74208568	-
ENSG00000166828	-3.83752	1.10763	1.26008e-23	4.45567e-23	SCNN1G	protein_coding	16	23194036	23228204	+
ENSG00000002933	-3.83184	1.22206	2.16801e-26	8.42295e-26	TMEM176A	protein_coding	7	150497491	150502208	+
ENSG00000042832	-3.83094	1.10043	4.41271e-29	1.83405e-28	TG	protein_coding	8	133879203	134147147	+
ENSG00000137070	-3.83045	1.54977	1.71728e-29	7.24082e-29	IL11RA	protein_coding	9	34650699	34661889	+
ENSG00000161888	-3.8286	2.70732	6.63702e-76	8.21084e-75	SPC24	protein_coding	19	11242196	11266484	-
ENSG00000112742	-3.82727	5.00987	2.15127e-229	1.48796e-227	TTK	protein_coding	6	80713604	80752244	+
ENSG00000144395	-3.82455	1.54055	2.2916e-38	1.25333e-37	CCDC150	protein_coding	2	197504278	197628214	+
ENSG00000140545	-3.82241	2.52486	9.70202e-68	1.03481e-66	MFGE8	protein_coding	15	89441916	89456642	-
ENSG00000163064	-3.8214	-0.0469751	6.95133e-14	1.6722e-13	EN1	protein_coding	2	119599747	119605254	-
ENSG00000075826	-3.81649	2.56817	1.11872e-55	9.29661e-55	SEC31B	protein_coding	10	102246399	102289628	-
ENSG00000132561	-3.81211	6.52897	0	0	MATN2	protein_coding	8	98881068	99048944	+
ENSG00000237649	-3.81188	4.95135	1.37906e-185	6.31648e-184	KIFC1	protein_coding	6	33359313	33377701	+
ENSG00000134827	-3.80925	4.44774	1.26136e-118	3.02e-117	TCN1	protein_coding	11	59620273	59634048	-
ENSG00000204323	-3.80539	-0.383377	2.95799e-11	6.31778e-11	SMIM5	protein_coding	17	73629514	73637484	+
ENSG00000235568	-3.80469	-0.383019	3.3287e-11	7.09519e-11	NFAM1	protein_coding	22	42776416	42828401	-
ENSG00000102384	-3.80441	3.02496	2.86857e-73	3.38664e-72	CENPI	protein_coding	X	100353178	100418670	+
ENSG00000168386	-3.80229	3.39166	1.00353e-82	1.42418e-81	FILIP1L	protein_coding	3	99548985	99833357	-
ENSG00000150625	-3.79303	0.418655	2.37396e-19	7.17059e-19	GPM6A	protein_coding	4	176554085	176923815	-
ENSG00000254815	-3.79234	1.99945	1.06382e-41	6.35644e-41	RP11-496I9.1	antisense	11	557595	560107	+
ENSG00000164904	-3.79067	5.69197	2.71373e-233	1.89615e-231	ALDH7A1	protein_coding	5	125877533	125931110	-
ENSG00000197580	-3.78103	1.50282	5.15554e-38	2.79403e-37	BCO2	protein_coding	11	112046190	112095422	+
ENSG00000255031	-3.77942	1.83654	1.36367e-46	9.16809e-46	RP11-802E16.3	antisense	11	67818207	67821229	+
ENSG00000081479	-3.77922	-0.0792808	3.41628e-13	7.96629e-13	LRP2	protein_coding	2	169983619	170219195	-
ENSG00000133069	-3.77281	2.10068	6.61332e-52	5.05692e-51	TMCC2	protein_coding	1	205197304	205242471	+
ENSG00000137807	-3.76702	5.70875	3.09497e-229	2.12993e-227	KIF23	protein_coding	15	69706585	69740764	+
ENSG00000132517	-3.75855	0.898043	2.36559e-25	8.87583e-25	SLC52A1	protein_coding	17	4935895	4955304	-
ENSG00000111837	-3.7572	-0.0954236	2.49834e-12	5.60623e-12	MAK	protein_coding	6	10762956	10838764	-
ENSG00000165548	-3.75487	-0.423898	9.86403e-11	2.06241e-10	TMEM63C	protein_coding	14	77582911	77725838	+
ENSG00000145335	-3.74862	3.55657	1.13323e-118	2.72273e-117	SNCA	protein_coding	4	90645250	90759466	-
ENSG00000272764	-3.74722	-0.424484	1.14602e-09	2.26867e-09	RP11-318E3.9	lincRNA	10	5855948	5856404	+
ENSG00000255468	-3.74647	0.374326	1.53648e-16	4.17254e-16	RP11-867G23.8	protein_coding	11	66115421	66132275	+
ENSG00000005469	-3.74333	5.75532	3.52268e-304	4.15888e-302	CROT	protein_coding	7	86974997	87029111	+
ENSG00000166321	-3.74189	1.80188	7.36664e-47	4.99931e-46	NUDT13	protein_coding	10	74870217	74891586	+
ENSG00000205363	-3.74074	-0.111229	1.29032e-12	2.92808e-12	C15orf59	protein_coding	15	74032141	74045088	-
ENSG00000182674	-3.73791	1.46089	6.57833e-36	3.34535e-35	KCNB2	protein_coding	8	73449626	73850584	+
ENSG00000241935	-3.73673	1.36395	1.55797e-33	7.4162e-33	HOGA1	protein_coding	10	99344080	99372559	+
ENSG00000117461	-3.73283	6.47928	1.32786550501601e-310	0	PIK3R3	protein_coding	1	46505812	46642160	-
ENSG00000226465	-3.72977	0.143177	3.61001e-15	9.2375e-15	RP13-401N8.1	antisense	20	25731854	25733397	+
ENSG00000168961	-3.72819	4.03873	1.10741e-132	3.05152e-131	LGALS9	protein_coding	17	25956824	25976586	+
ENSG00000170915	-3.72674	2.48572	3.32633e-61	3.12872e-60	PAQR8	protein_coding	6	52226219	52272575	+
ENSG00000185669	-3.72431	0.716958	1.19923e-21	3.95747e-21	SNAI3	protein_coding	16	88744090	88752901	-
ENSG00000256018	-3.72396	-0.127143	5.25343e-12	1.16361e-11	HIST1H3G	protein_coding	6	26271146	26271612	-
ENSG00000154930	-3.72144	3.26626	1.11722e-100	2.03733e-99	ACSS1	protein_coding	20	24986868	25039616	-
ENSG00000108691	-3.7097	1.43615	2.60548e-35	1.30132e-34	CCL2	protein_coding	17	32582304	32584222	+
ENSG00000227372	-3.70479	2.82411	2.66029e-70	2.9814e-69	TP73-AS1	antisense	1	3652548	3663900	-
ENSG00000262714	-3.70292	0.985485	3.36901e-26	1.30115e-25	RP11-44F14.8	lincRNA	16	53420856	53422997	+
ENSG00000267801	-3.70135	0.337258	2.26245e-17	6.33496e-17	RP11-552F3.9	antisense	17	73872453	73875627	+
ENSG00000133519	-3.70072	0.529309	4.0317e-20	1.25259e-19	ZDHHC8P1	pseudogene	22	23732793	23744913	-
ENSG00000175591	-3.69996	4.88989	1.90084e-234	1.34881e-232	P2RY2	protein_coding	11	72929343	72947397	+
ENSG00000204060	-3.69456	2.62603	5.23823e-66	5.40599e-65	FOXO6	protein_coding	1	41827594	41849262	+
ENSG00000121621	-3.69109	4.3699	2.07404e-154	6.99606e-153	KIF18A	protein_coding	11	28042167	28129855	-
ENSG00000272953	-3.68213	0.102157	6.4002e-15	1.61538e-14	RP11-1275H24.2	lincRNA	7	5465401	5466032	+
ENSG00000171462	-3.682	4.1834	3.38681e-137	9.60297e-136	DLK2	protein_coding	6	43418090	43424370	-
ENSG00000156463	-3.68175	4.09912	8.40676e-115	1.869e-113	SH3RF2	protein_coding	5	145316142	145461354	+
ENSG00000146233	-3.68061	1.88688	1.82798e-45	1.19324e-44	CYP39A1	protein_coding	6	46517541	46620523	-
ENSG00000121152	-3.67249	3.99687	5.42415e-102	1.00929e-100	NCAPH	protein_coding	2	97001525	97039583	+
ENSG00000135253	-3.66423	3.15986	4.65367e-72	5.39644e-71	KCP	processed_transcript	7	128502505	128550773	-
ENSG00000169679	-3.65868	5.3242	3.51834e-208	2.04168e-206	BUB1	protein_coding	2	111395275	111435691	-
ENSG00000254231	-3.65605	-0.180306	2.26013e-12	5.08235e-12	CTD-2284J15.1	processed_transcript	8	87345503	87355543	-
ENSG00000166147	-3.65144	0.299589	1.93083e-16	5.22378e-16	FBN1	protein_coding	15	48700503	48938046	-
ENSG00000164342	-3.65082	4.15751	1.0495e-152	3.48856e-151	TLR3	protein_coding	4	186990306	187009223	+
ENSG00000128606	-3.64798	-0.180457	3.24911e-11	6.92876e-11	LRRC17	protein_coding	7	102553438	102585396	+
ENSG00000261136	-3.64515	0.485718	1.82905e-17	5.14456e-17	RP11-37C7.3	antisense	15	40074772	40077818	+
ENSG00000171962	-3.64357	1.71206	6.95346e-38	3.74912e-37	LRRC48	protein_coding	17	17876127	17920203	+
ENSG00000158423	-3.64185	1.38111	4.50872e-31	1.99958e-30	RIBC1	protein_coding	X	53449639	53458059	+
ENSG00000261534	-3.641	3.2907	3.51324e-89	5.46749e-88	RP11-244O19.1	sense_overlapping	9	124577953	124581731	-
ENSG00000137642	-3.63941	6.91345	1.93234e-295	2.16914e-293	SORL1	protein_coding	11	121322912	121504402	+
ENSG00000102904	-3.63759	-0.196538	2.49373e-12	5.5968e-12	TSNAXIP1	protein_coding	16	67840668	67866051	+
ENSG00000213853	-3.63744	7.88563	0	0	EMP2	protein_coding	16	10622279	10674555	-
ENSG00000189366	-3.62975	2.25594	1.5084e-53	1.19064e-52	ALG1L	protein_coding	3	125648118	125655882	-
ENSG00000079215	-3.62862	5.98192	3.41315e-276	3.4119e-274	SLC1A3	protein_coding	5	36606457	36688436	+
ENSG00000175567	-3.62667	2.56765	1.45555e-64	1.46896e-63	UCP2	protein_coding	11	73685712	73694352	-
ENSG00000266911	-3.61486	0.786994	1.50042e-18	4.40667e-18	RP1-161P9.5	sense_intronic	17	34084218	34085344	-
ENSG00000272129	-3.6126	0.0444706	2.30741e-13	5.42676e-13	RP11-250B2.6	lincRNA	6	81065141	81066576	+
ENSG00000163071	-3.61121	-0.215513	7.19547e-12	1.58021e-11	SPATA18	protein_coding	4	52917497	52963458	+
ENSG00000099864	-3.61104	3.93036	9.3201e-124	2.35062e-122	PALM	protein_coding	19	708953	748329	+
ENSG00000121236	-3.61008	2.84233	5.34082e-78	6.91329e-77	TRIM6	protein_coding	11	5617339	5634188	+
ENSG00000260879	-3.60899	0.251602	1.44963e-13	3.44247e-13	RP11-483I13.5	antisense	1	108742548	108744113	+
ENSG00000167216	-3.59485	0.0291936	2.37141e-14	5.84425e-14	KATNAL2	protein_coding	18	44497455	44627658	+
ENSG00000162552	-3.59001	3.40633	6.48468e-94	1.08302e-92	WNT4	protein_coding	1	22443798	22470462	-
ENSG00000115592	-3.58918	-0.232883	1.14575e-11	2.49501e-11	PRKAG3	protein_coding	2	219687106	219696809	-
ENSG00000260552	-3.58593	2.81693	4.89597e-68	5.25255e-67	RP11-49I11.1	antisense	18	33759959	33767411	-
ENSG00000162814	-3.57981	1.49717	2.42571e-30	1.04994e-29	SPATA17	protein_coding	1	217804666	218045038	+
ENSG00000165923	-3.57222	1.31707	3.21242e-32	1.4699e-31	AGBL2	protein_coding	11	47681143	47736941	-
ENSG00000167900	-3.56755	5.84878	3.16856e-207	1.83095e-205	TK1	protein_coding	17	76170160	76183314	-
ENSG00000140057	-3.56716	1.56605	1.06634e-32	4.95033e-32	AK7	protein_coding	14	96858448	96955764	+
ENSG00000216775	-3.56661	-0.251206	9.72528e-12	2.12319e-11	RP1-152L7.5	pseudogene	6	52529946	52533953	+
ENSG00000100767	-3.56543	3.36482	1.20607e-96	2.11487e-95	PAPLN	protein_coding	14	73704205	73741348	+
ENSG00000008323	-3.56475	3.60718	4.83045e-112	1.02246e-110	PLEKHG6	protein_coding	12	6419602	6437672	+
ENSG00000197457	-3.56382	4.68479	6.45595e-179	2.77161e-177	STMN3	protein_coding	20	62271061	62284780	-
ENSG00000174080	-3.5495	1.47127	1.10677e-35	5.58483e-35	CTSF	protein_coding	11	66330934	66336312	-
ENSG00000197558	-3.54441	-0.2682	8.3592e-11	1.75393e-10	SSPO	processed_transcript	7	149473131	149531068	+
ENSG00000079308	-3.54333	1.95516	1.80236e-38	9.88916e-38	TNS1	protein_coding	2	218664512	218867718	-
ENSG00000169583	-3.53681	2.4435	3.52953e-60	3.21603e-59	CLIC3	protein_coding	9	139889087	139891255	-
ENSG00000196118	-3.53255	2.59705	2.06575e-67	2.19476e-66	C16orf93	protein_coding	16	30768744	30774031	-
ENSG00000183049	-3.52977	2.4	2.05387e-52	1.58824e-51	CAMK1D	protein_coding	10	12391481	12877545	+
ENSG00000253944	-3.52947	0.199264	2.36979e-11	5.08928e-11	RP11-156K13.1	antisense	8	17658854	17718578	+
ENSG00000076555	-3.52563	3.47386	1.5615e-107	3.13099e-106	ACACB	protein_coding	12	109554400	109706031	+
ENSG00000139364	-3.52508	-0.286543	5.34956e-11	1.12989e-10	TMEM132B	protein_coding	12	125671382	126146917	+
ENSG00000235092	-3.52406	-0.0306821	7.19888e-13	1.65279e-12	AC011747.7	antisense	2	8806766	8821993	-
ENSG00000124593	-3.52372	5.489	1.09164e-72	1.27887e-71	PRICKLE4	protein_coding	6	41748087	41757879	+
ENSG00000239569	-3.52369	1.8785	2.66559e-40	1.53383e-39	KMT2E-AS1	antisense	7	104653872	104654768	-
ENSG00000151470	-3.52045	3.03099	5.23722e-81	7.20841e-80	C4orf33	protein_coding	4	130014472	130037795	+
ENSG00000237683	-3.51848	-0.0320566	6.90275e-13	1.58666e-12	AL627309.1	protein_coding	1	134901	139379	-
ENSG00000175322	-3.51625	1.06458	4.29938e-25	1.59696e-24	ZNF519	protein_coding	18	14057456	14132489	-
ENSG00000019144	-3.51601	6.44861	4.08687e-257	3.45492e-255	PHLDB1	protein_coding	11	118477155	118528741	+
ENSG00000148053	-3.51586	0.953943	4.16403e-20	1.29312e-19	NTRK2	protein_coding	9	87283466	87638505	+
ENSG00000254024	-3.51535	-0.0322893	1.52168e-12	3.44224e-12	KB-1562D12.1	antisense	8	102473405	102504727	-
ENSG00000257167	-3.51305	2.42744	2.05411e-60	1.88672e-59	TMPO-AS1	antisense	12	98906751	98910200	-
ENSG00000185442	-3.51227	0.94523	9.2577e-24	3.28883e-23	FAM174B	protein_coding	15	93160673	93353114	-
ENSG00000198919	-3.51213	3.46109	1.56603e-93	2.5996e-92	DZIP3	protein_coding	3	108308529	108413693	+
ENSG00000167178	-3.51105	1.26016	1.35868e-27	5.47589e-27	ISLR2	protein_coding	15	74392652	74430881	+
ENSG00000147576	-3.50751	1.86682	6.226e-42	3.74627e-41	ADHFE1	protein_coding	8	67342420	67383836	+
ENSG00000171227	-3.50208	1.04589	2.99534e-22	1.01187e-21	TMEM37	protein_coding	2	120187477	120196096	+
ENSG00000224078	-3.49703	2.27682	1.57785e-55	1.30724e-54	SNHG14	processed_transcript	15	25223730	25664609	+
ENSG00000256604	-3.4961	-0.306381	2.27414e-10	4.67211e-10	AC093668.2	pseudogene	7	102120179	102121095	-
ENSG00000104055	-3.49066	0.350758	6.69422e-16	1.76847e-15	TGM5	protein_coding	15	43524793	43559055	-
ENSG00000236682	-3.48889	0.668818	9.74358e-21	3.09817e-20	AC068282.3	lincRNA	2	128146706	128158156	+
ENSG00000075461	-3.48427	5.74715	1.29773e-268	1.21729e-266	CACNG4	protein_coding	17	64961026	65029514	+
ENSG00000185585	-3.48337	5.97084	5.7836e-265	5.24546e-263	OLFML2A	protein_coding	9	127539437	127577164	+
ENSG00000160298	-3.47731	2.59531	7.23959e-52	5.52655e-51	C21orf58	protein_coding	21	47720095	47743789	-
ENSG00000138587	-3.47578	2.06308	1.24775e-45	8.16906e-45	MNS1	protein_coding	15	56713742	56757335	-
ENSG00000158555	-3.47518	2.16209	4.33824e-51	3.25546e-50	GDPD5	protein_coding	11	75145685	75236948	-
ENSG00000088325	-3.47505	7.12695	1.74535e-246	1.35042e-244	TPX2	protein_coding	20	30327074	30389608	+
ENSG00000137404	-3.46875	3.992	7.12631e-137	2.01642e-135	NRM	protein_coding	6	30655824	30659197	-
ENSG00000170899	-3.46802	0.650012	6.0749e-20	1.87378e-19	GSTA4	protein_coding	6	52842751	52860176	-
ENSG00000108947	-3.4668	1.55643	9.97798e-33	4.63687e-32	EFNB3	protein_coding	17	7608520	7614696	+
ENSG00000143409	-3.46018	2.80171	2.61708e-74	3.14118e-73	FAM63A	protein_coding	1	150969025	150980851	-
ENSG00000258955	-3.45971	1.01394	1.56283e-24	5.70136e-24	LINC00519	lincRNA	14	51771134	51795104	-
ENSG00000139291	-3.45878	5.26394	7.13424e-163	2.66949e-161	TMEM19	protein_coding	12	72079867	72097836	+
ENSG00000075651	-3.44481	5.70964	4.44398e-258	3.78015e-256	PLD1	protein_coding	3	171318195	171528740	-
ENSG00000188833	-3.44157	0.761729	5.65087e-22	1.8903e-21	ENTPD8	protein_coding	9	140328816	140336268	-
ENSG00000259087	-3.44138	0.475044	1.68458e-17	4.7421e-17	RP11-356O9.2	lincRNA	14	38025363	38036300	-
ENSG00000129009	-3.43865	-0.0962904	5.68628e-12	1.25603e-11	ISLR	protein_coding	15	74466012	74469213	+
ENSG00000135519	-3.43635	2.31096	1.38011e-47	9.57963e-47	KCNH3	protein_coding	12	49932940	49952091	+
ENSG00000125968	-3.43515	8.36947	5.14685e-253	4.14624e-251	ID1	protein_coding	20	30193086	30194318	+
ENSG00000187244	-3.43152	8.31991	0	0	BCAM	protein_coding	19	45312328	45324673	+
ENSG00000261804	-3.43151	0.619946	1.63773e-19	4.97089e-19	RP11-44F14.2	lincRNA	16	53407405	53418657	+
ENSG00000180190	-3.42401	2.73946	6.7737e-70	7.52359e-69	TDRP	protein_coding	8	439803	495781	-
ENSG00000129810	-3.42312	2.70693	3.82079e-67	4.0406e-66	SGOL1	protein_coding	3	20202085	20227784	-
ENSG00000203778	-3.42299	0.463199	1.29621e-15	3.37997e-15	FAM229B	protein_coding	6	112408802	112423993	+
ENSG00000186204	-3.42003	4.98966	3.3858e-70	3.78827e-69	CYP4F12	protein_coding	19	15783567	15807984	+
ENSG00000156970	-3.41839	4.96853	6.17672e-150	1.98569e-148	BUB1B	protein_coding	15	40453224	40513337	+
ENSG00000087245	-3.41675	5.69983	4.8095e-256	4.01622e-254	MMP2	protein_coding	16	55423612	55540603	+
ENSG00000100027	-3.40808	0.288178	1.338e-14	3.33587e-14	YPEL1	protein_coding	22	22051833	22090123	-
ENSG00000137747	-3.4071	1.42535	5.81685e-31	2.5689e-30	TMPRSS13	protein_coding	11	117771358	117800174	-
ENSG00000006534	-3.40009	6.04014	1.72692e-212	1.06055e-210	ALDH3B1	protein_coding	11	67776048	67796744	+
ENSG00000197748	-3.39807	0.590164	1.21941e-18	3.59523e-18	WDR96	protein_coding	10	105889646	105992120	-
ENSG00000119943	-3.3969	3.07526	1.46262e-66	1.53609e-65	PYROXD2	protein_coding	10	100143322	100174941	-
ENSG00000233654	-3.3867	0.581382	8.46555e-19	2.51052e-18	AC093388.3	antisense	2	191399581	191432828	+
ENSG00000180739	-3.38428	4.55603	4.70524e-185	2.14081e-183	S1PR5	protein_coding	19	10623623	10628607	-
ENSG00000115457	-3.38138	1.05264	1.50235e-25	5.68047e-25	IGFBP2	protein_coding	2	217497551	217529159	+
ENSG00000268798	-3.37748	-0.145274	4.1185e-11	8.74847e-11	AC027307.3	protein_coding	19	1440838	1441937	+
ENSG00000167741	-3.3773	4.22207	3.38476e-132	9.28944e-131	GGT6	protein_coding	17	4460222	4464113	-
ENSG00000106565	-3.37292	0.420148	9.22339e-17	2.52477e-16	TMEM176B	protein_coding	7	150488373	150498448	-
ENSG00000100526	-3.37218	4.02746	1.39589e-96	2.44459e-95	CDKN3	protein_coding	14	54863567	54886936	+
ENSG00000233175	-3.36975	0.937309	1.21972e-23	4.3152e-23	CTD-2020K17.3	antisense	17	43315395	43319101	-
ENSG00000072858	-3.3579	2.70394	1.19757e-30	5.23983e-30	SIDT1	protein_coding	3	113251143	113348425	+
ENSG00000139625	-3.35496	2.40658	2.05003e-53	1.61352e-52	MAP3K12	protein_coding	12	53874274	53893847	-
ENSG00000120549	-3.35324	5.81798	2.51814e-271	2.41161e-269	KIAA1217	protein_coding	10	23983675	24836772	+
ENSG00000083123	-3.3519	4.27301	8.40637e-130	2.27071e-128	BCKDHB	protein_coding	6	80816364	81055987	+
ENSG00000110455	-3.34824	4.14237	1.65578e-107	3.31519e-106	ACCS	protein_coding	11	44087475	44105772	+
ENSG00000129173	-3.34772	3.76992	2.01277e-62	1.9453e-61	E2F8	protein_coding	11	19245610	19263167	-
ENSG00000253671	-3.34627	1.59488	5.18344e-34	2.50484e-33	RP11-806O11.1	processed_transcript	8	17666450	17678377	+
ENSG00000173531	-3.34397	1.72086	7.7423e-30	3.30314e-29	MST1	protein_coding	3	49721380	49726934	-
ENSG00000172345	-3.34364	3.95613	2.54651e-132	7.00289e-131	STARD5	protein_coding	15	81601394	81616524	-
ENSG00000228716	-3.33991	5.08815	1.34468e-180	5.84615e-179	DHFR	protein_coding	5	79922047	79950802	-
ENSG00000187764	-3.33986	1.77791	8.2575e-40	4.69823e-39	SEMA4D	protein_coding	9	91975702	92113045	-
ENSG00000163913	-3.33675	3.94887	1.2578e-128	3.3383e-127	IFT122	protein_coding	3	129158968	129239198	+
ENSG00000140835	-3.33345	1.9924	1.57053e-41	9.33928e-41	CHST4	protein_coding	16	71559136	71572649	+
ENSG00000105808	-3.33319	0.91165	3.55558e-20	1.10819e-19	RASA4	protein_coding	7	102220093	102257204	-
ENSG00000234869	-3.31339	1.3501	1.52021e-26	5.94327e-26	RP3-439F8.1	antisense	22	46937392	46944093	+
ENSG00000164850	-3.31115	-0.196036	2.74375e-10	5.60914e-10	GPER1	protein_coding	7	1121844	1133451	+
ENSG00000114948	-3.3097	5.17747	2.09213e-210	1.24572e-208	ADAM23	protein_coding	2	207308263	207485851	+
ENSG00000142632	-3.30951	4.8191	6.18808e-200	3.25945e-198	ARHGEF19	protein_coding	1	16524349	16539104	-
ENSG00000137804	-3.3088	6.15145	3.75736e-175	1.58329e-173	NUSAP1	protein_coding	15	41624892	41673248	+
ENSG00000273148	-3.30142	0.98435	3.56276e-23	1.24374e-22	RP5-1068E13.7	lincRNA	20	18775173	18776711	+
ENSG00000105894	-3.29001	0.373415	2.46722e-10	5.05817e-10	PTN	protein_coding	7	136912088	137028611	-
ENSG00000263004	-3.2899	0.75373	3.0796e-18	8.91839e-18	RP11-166P13.3	lincRNA	17	55155659	55162385	-
ENSG00000253552	-3.28666	4.55704	4.59464e-158	1.62174e-156	HOXA-AS2	antisense	7	27147396	27173921	+
ENSG00000104081	-3.28012	4.52855	1.83916e-126	4.74338e-125	BMF	protein_coding	15	40380091	40401093	-
ENSG00000186197	-3.27667	3.74787	4.68399e-95	7.93901e-94	EDARADD	protein_coding	1	236511562	236648214	+
ENSG00000124429	-3.27614	5.95169	7.52307e-261	6.647e-259	POF1B	protein_coding	X	84532402	84634748	-
ENSG00000154822	-3.27223	-0.230931	5.39621e-10	1.08678e-09	PLCL2	protein_coding	3	16844159	17132086	+
ENSG00000101335	-3.27074	2.25091	5.61223e-41	3.286e-40	MYL9	protein_coding	20	35169887	35178228	+
ENSG00000140323	-3.26967	2.12454	1.10763e-41	6.61532e-41	DISP2	protein_coding	15	40650436	40663257	+
ENSG00000255446	-3.26294	-0.48679	1.7189e-08	3.19711e-08	CTD-2531D15.4	antisense	11	62189317	62194196	-
ENSG00000246898	-3.26255	1.9721	2.56459e-37	1.36132e-36	LINC00920	lincRNA	16	66442427	66446038	+
ENSG00000175745	-3.26252	3.60567	1.15628e-111	2.4362e-110	NR2F1	protein_coding	5	92919043	92930321	+
ENSG00000237975	-3.2608	2.98231	9.94905e-65	1.01228e-63	FLG-AS1	antisense	1	152140601	152339163	+
ENSG00000186564	-3.25817	1.58198	1.89241e-35	9.48283e-35	FOXD2	protein_coding	1	47901689	47906363	+
ENSG00000183484	-3.25349	3.16274	2.3438e-61	2.21063e-60	GPR132	protein_coding	14	105515728	105531782	-
ENSG00000242193	-3.25218	0.60087	9.63552e-19	2.85192e-18	RP11-568K15.1	pseudogene	1	177975271	178007085	-
ENSG00000139734	-3.24719	4.36954	2.17208e-78	2.83572e-77	DIAPH3	protein_coding	13	60239717	60738121	-
ENSG00000185133	-3.24471	1.2804	5.45515e-27	2.16295e-26	INPP5J	protein_coding	22	31518717	31530682	+
ENSG00000103056	-3.2418	2.78652	1.36854e-61	1.29614e-60	SMPD3	protein_coding	16	68392231	68482591	-
ENSG00000087495	-3.23672	-0.508905	6.19532e-09	1.17906e-08	PHACTR3	protein_coding	20	58152564	58422766	+
ENSG00000139531	-3.23483	4.06996	5.68359e-121	1.39994e-119	SUOX	protein_coding	12	56390964	56400425	+
ENSG00000156869	-3.23385	3.69055	5.54855e-93	9.16616e-92	FRRS1	protein_coding	1	100174259	100232187	-
ENSG00000096092	-3.23112	4.13932	2.06451e-87	3.16968e-86	TMEM14A	protein_coding	6	52535907	52551386	+
ENSG00000136161	-3.22441	1.73384	2.77656e-38	1.51434e-37	RCBTB2	protein_coding	13	49063095	49107369	-
ENSG00000162390	-3.22219	3.96257	1.04115e-78	1.36838e-77	ACOT11	protein_coding	1	55007930	55104865	+
ENSG00000234694	-3.21719	1.78568	1.90001e-36	9.7785e-36	RP1-92O14.3	antisense	1	43820355	43824329	-
ENSG00000149489	-3.21569	1.83437	4.94714e-39	2.76197e-38	ROM1	protein_coding	11	62379194	62382592	+
[truncated: 4,542 more rows]

## Sheet: Sh vs non-sh
ensemble_id	logFC	logCPM	PValue	FDR	gene_name	type	chr	start	end	strand
[truncated: 114 more rows]

## Sheet: Cyto vs non-cyto
ensemble_id	logFC	logCPM	PValue	FDR	gene_name	type	chr	start	end	strand
[truncated: 4,514 more rows]

[truncated: 3 more sheets: GO sh vs ctrl, GO ctrl+cyto vs ctrl, GO sh+cyto vs ctrl]
